# Supplementary material for: 2-(4-Chloro­phen­yl)imidazo[1,2-a]pyridine-3-carbaldehyde
Source: Acta Crystallogr Sect E Struct Rep Online. 2009 Nov 25;65(Pt 12):o3192. doi: 10.1107/S1600536809048302 (PMC2971907; doi:10.1107/S1600536809048302)
Supplement: Supplementary file 2 [file e-65-o3192-Isup2.hkl]

# 
# h,k,l, Fc-squared, Fo-squared, sigma(Fo-squared) and status flag 
# 
data_I
_shelx_title ' wy in Pna2(1)' 
_shelx_refln_list_code          4 
_shelx_F_calc_maximum      250.79 
_exptl_crystal_F_000      1122.00 
_reflns_d_resolution_high  0.8098 
 
loop_ 
 _symmetry_equiv_pos_as_xyz 
 'x, y, z' 
 '-x, -y, z+1/2' 
 '-x+1/2, y+1/2, z+1/2' 
 'x+1/2, -y+1/2, z' 
 
_cell_length_a    21.3367 
_cell_length_b     7.2391 
_cell_length_c    15.1748 
_cell_angle_alpha  90.000 
_cell_angle_beta   90.000 
_cell_angle_gamma  90.000 
 
_shelx_F_squared_multiplier     1.000 
 
loop_ 
 _refln_index_h 
 _refln_index_k 
 _refln_index_l 
 _refln_F_squared_calc 
 _refln_F_squared_meas 
 _refln_F_squared_sigma 
 _refln_observed_status 
   2   5 -15        1.16       -5.85     14.65 o 
   3   5 -15        3.08        4.49     16.74 o 
   4   5 -15       24.91       -8.31     15.45 o 
   5   5 -15       86.15       88.49     21.35 o 
   4   4 -14      202.24      168.67     22.28 o 
   5   4 -14       84.45       56.92     17.66 o 
   6   4 -14       72.24       94.34     20.37 o 
   7   4 -14        2.64        6.22     13.66 o 
   8   4 -14       49.87       33.29     16.00 o 
   9   4 -14       80.08       76.98     18.52 o 
  10   4 -14        4.21       -2.22     14.34 o 
  11   4 -14       39.96       45.23     17.42 o 
  12   4 -14        4.19       -2.77     14.09 o 
   1   5 -14       58.33       73.70     19.05 o 
   2   5 -14       14.68       20.81     10.73 o 
   3   5 -14        4.71      -11.20     13.11 o 
   4   5 -14       10.84        7.82     14.65 o 
   5   5 -14       34.25       12.68     16.12 o 
   6   5 -14       38.09       35.63     17.66 o 
   7   5 -14       27.48       17.48     15.94 o 
   8   5 -14       78.96       51.75     17.72 o 
   9   5 -14       36.40       27.14     15.88 o 
  16   1 -13        1.87       -1.66      7.26 o 
  17   1 -13       58.88       59.44     13.17 o 
  18   1 -13      248.97      348.73     24.68 o 
   1   4 -13      103.26       78.49     12.29 o 
   2   4 -13        6.96      -11.08     11.08 o 
   3   4 -13       19.11       10.95     12.49 o 
   4   4 -13       29.30       17.17     13.78 o 
   5   4 -13      205.62      201.23     21.97 o 
   6   4 -13       36.25       46.03     15.69 o 
   7   4 -13       32.43       30.46     15.38 o 
   8   4 -13      110.35       85.35     18.77 o 
   9   4 -13      112.65      128.98     20.68 o 
  10   4 -13       25.54       26.71     14.09 o 
  11   4 -13       68.49       86.83     19.01 o 
  12   4 -13       32.48       33.11     16.18 o 
  13   4 -13      106.21       96.55     20.61 o 
  14   4 -13        1.26        8.25     14.15 o 
   0   5 -13      150.35      128.43     20.31 o 
   1   5 -13      124.47      117.38     16.03 o 
   2   5 -13       24.78        4.64      9.22 o 
   3   5 -13       39.04       30.15     10.51 o 
   4   5 -13       10.52       -1.27      8.67 o 
   5   5 -13       82.24       90.42     12.83 o 
   6   5 -13        2.79       -0.49     12.98 o 
   7   5 -13       57.99       84.37     18.83 o 
   8   5 -13       85.01       75.38     17.97 o 
   9   5 -13       17.67       -3.75     11.69 o 
  10   5 -13        6.67      -12.37     12.37 o 
  11   5 -13        2.86      -12.92     12.92 o 
   1   6 -13       32.49       14.13     10.72 o 
   2   6 -13        3.14       -3.17      9.40 o 
   3   6 -13        3.55       -9.52      9.52 o 
   4   6 -13       29.32       10.99     10.81 o 
   5   6 -13       37.33       23.01     15.94 o 
   6   6 -13        4.01        3.38     14.71 o 
  14   1 -12      112.84      108.00     14.03 o 
  15   1 -12        5.91       -6.95      6.95 o 
  16   1 -12      273.82      277.29     20.80 o 
  17   1 -12        0.56        2.28      8.00 o 
  18   1 -12      163.56      196.37     19.38 o 
  19   1 -12       26.14       49.85     13.05 o 
  17   2 -12       59.54       75.75     14.52 o 
  18   2 -12       26.64       14.71      9.48 o 
  19   2 -12       54.42       59.01     13.97 o 
   2   3 -12      232.61      283.87     22.77 o 
   3   3 -12      174.22      144.61     18.46 o 
   4   3 -12       25.00       43.51     14.03 o 
   5   3 -12       49.03       40.43     14.15 o 
   6   3 -12      118.40      121.41     17.35 o 
   7   3 -12      239.85      261.90     22.65 o 
   8   3 -12       93.20      125.41     17.97 o 
   9   3 -12      404.51      402.82     27.26 o 
  10   3 -12      109.96       88.18     17.72 o 
  11   3 -12      117.26      102.52     17.54 o 
  12   3 -12       28.45       25.54     13.72 o 
  13   3 -12       95.63       65.66     16.68 o 
  14   3 -12       16.20       -6.34     14.03 o 
   0   4 -12       26.27       18.83     12.55 o 
   1   4 -12      162.50      146.69     15.48 o 
   2   4 -12      182.82      166.48     13.97 o 
   3   4 -12       90.09       89.57     13.02 o 
   4   4 -12       14.76        9.78      9.30 o 
   5   4 -12       72.24       45.11     14.71 o 
   6   4 -12        1.30       11.88     12.62 o 
   7   4 -12      159.93      126.15     18.46 o 
   8   4 -12       77.46       70.52     16.18 o 
   9   4 -12       27.61       -3.57     12.62 o 
  10   4 -12       60.46       44.12     14.95 o 
  11   4 -12       82.92       68.18     16.92 o 
  12   4 -12       17.21        5.91     13.29 o 
  13   4 -12       42.92       34.65     15.63 o 
  14   4 -12       29.09       37.23     16.25 o 
  15   4 -12       31.57       29.60     15.69 o 
  16   4 -12       17.26        7.51     15.14 o 
   1   5 -12       53.97       33.69     10.49 o 
   2   5 -12       12.99       15.29     11.45 o 
   3   5 -12       38.10       45.04     10.37 o 
   4   5 -12        7.97       -7.66      7.66 o 
   5   5 -12      132.87      121.72     13.05 o 
   6   5 -12       13.81       14.61      9.22 o 
   7   5 -12      108.42       81.35     18.34 o 
   8   5 -12       51.09       22.15     13.35 o 
   9   5 -12       15.99       16.25     13.05 o 
  10   5 -12       34.49       23.81     14.46 o 
  11   5 -12       77.38       82.09     18.95 o 
  12   5 -12        0.86       10.46     14.52 o 
  13   5 -12       41.32       32.61     16.62 o 
   0   6 -12       88.14       91.14     17.48 o 
   1   6 -12       17.17        4.34      9.53 o 
   2   6 -12       22.25       20.53     10.03 o 
   3   6 -12       54.32       55.84     11.64 o 
   4   6 -12       50.57       35.07     10.53 o 
   5   6 -12       31.90       25.29     10.18 o 
   6   6 -12       29.42       21.29     15.51 o 
   7   6 -12        2.84       17.72     15.14 o 
   8   6 -12        6.26        0.68     13.85 o 
   9   6 -12        2.87        5.91     14.09 o 
  10   0 -11      387.93      396.91     19.01 o 
  12   0 -11      180.61      175.87     14.15 o 
  14   0 -11       23.56       25.41      8.74 o 
  16   0 -11       93.18       89.97     13.29 o 
  18   0 -11       37.24       33.35     11.02 o 
  12   1 -11      150.45      128.92     13.42 o 
  13   1 -11       42.79       50.52     10.83 o 
  14   1 -11        5.20        7.14      8.00 o 
  15   1 -11       13.74       18.65      8.98 o 
  16   1 -11        9.75       19.45      9.48 o 
  17   1 -11       77.44      104.00     14.52 o 
  18   1 -11       17.82       40.37     11.02 o 
  19   1 -11       21.53        5.97      9.23 o 
  20   1 -11       56.57       57.60     13.48 o 
  21   1 -11       29.96       44.49     13.35 o 
  14   2 -11       73.07       78.52     13.05 o 
  15   2 -11       88.67      100.12     14.40 o 
  16   2 -11       74.91       82.03     14.09 o 
  17   2 -11       33.08       31.88     10.58 o 
  18   2 -11       11.66        9.05      9.48 o 
  19   2 -11       67.07       84.92     15.32 o 
  20   2 -11       50.78       47.81     13.23 o 
   0   3 -11      968.04     1026.75     38.46 o 
   1   3 -11      245.64      239.87     14.24 o 
   2   3 -11      249.94      235.81     14.03 o 
   3   3 -11       60.74       58.46     14.58 o 
   4   3 -11      356.12      303.69     23.26 o 
   5   3 -11       25.09       32.55     13.48 o 
   6   3 -11       19.38        3.08     10.83 o 
   7   3 -11       80.65       65.04     14.77 o 
   8   3 -11       42.84       33.66     12.98 o 
   9   3 -11     1243.95     1302.93     46.03 o 
  10   3 -11      159.48      179.87     19.94 o 
  11   3 -11       23.70        8.37     12.37 o 
  12   3 -11      198.71      190.70     20.86 o 
  13   3 -11      131.12      135.94     19.26 o 
  14   3 -11       94.49       79.63     16.31 o 
  15   3 -11       58.35       47.63     15.26 o 
  16   3 -11       38.79        2.28     13.72 o 
  17   3 -11      105.85       65.48     17.85 o 
  19   3 -11      126.49      149.97     19.69 o 
   1   4 -11       40.09       35.30      8.92 o 
   2   4 -11      169.13      158.84     13.13 o 
   3   4 -11      443.48      422.44     23.08 o 
   4   4 -11      255.85      252.62     15.27 o 
   5   4 -11      181.30      172.43     12.97 o 
   6   4 -11      130.57      136.83     12.21 o 
   7   4 -11      129.22      145.90     18.89 o 
   8   4 -11      332.45      323.81     24.68 o 
   9   4 -11      112.54       94.03     16.86 o 
  10   4 -11       48.66       64.18     15.51 o 
  11   4 -11        6.23       -4.86     10.95 o 
  12   4 -11       10.91       11.26     11.88 o 
  13   4 -11       34.38       19.20     12.62 o 
  14   4 -11       94.67       92.74     18.58 o 
  15   4 -11       26.31       11.88     13.78 o 
  16   4 -11       16.85        0.49     14.03 o 
  17   4 -11       31.87       29.23     16.68 o 
   0   5 -11        0.81      -10.52     10.52 o 
   1   5 -11       46.02       32.11      9.29 o 
   2   5 -11      209.83      214.77     14.66 o 
   3   5 -11      190.47      196.91     14.03 o 
   4   5 -11      160.18      166.43     23.97 o 
   5   5 -11       78.68       74.65     17.11 o 
   6   5 -11       14.46        7.15      8.31 o 
   7   5 -11      121.91      109.29     17.91 o 
   8   5 -11       81.62       66.46     15.63 o 
   9   5 -11       36.25       19.08     13.11 o 
  10   5 -11        1.64      -10.46     10.46 o 
  11   5 -11       39.90       52.86     16.06 o 
  12   5 -11       24.51       -7.08     12.49 o 
  13   5 -11       30.00        2.28     12.68 o 
  14   5 -11       48.83       39.94     16.68 o 
  15   5 -11        3.25      -11.20     11.20 o 
   1   6 -11       44.40       44.55     12.49 o 
   2   6 -11        5.61        7.03     10.28 o 
   3   6 -11       42.32       36.69     10.19 o 
   4   6 -11       39.52       29.90     11.69 o 
   5   6 -11       65.01       52.59     10.45 o 
   6   6 -11       35.26       26.09     13.97 o 
   7   6 -11        1.80      -10.95     10.95 o 
   8   6 -11        0.34      -11.32     11.32 o 
   9   6 -11       50.52       39.38     15.02 o 
  10   6 -11        1.04       -2.52     11.45 o 
  11   6 -11       60.75       57.11     16.49 o 
   0   7 -11       56.60       62.34     16.80 o 
   1   7 -11       17.56       14.82     13.11 o 
   2   7 -11       85.09       69.43     12.70 o 
   3   7 -11       51.05       35.85     20.09 o 
   4   7 -11       34.53       20.57     10.37 o 
   5   7 -11       26.77        9.66     13.78 o 
   8   0 -10     1175.96     1213.02     31.57 o 
  10   0 -10      370.51      347.62     17.29 o 
  12   0 -10      285.70      251.99     16.31 o 
  14   0 -10      128.30      103.44     12.18 o 
  16   0 -10      707.52      735.18     30.40 o 
  18   0 -10      183.62      184.86     17.72 o 
  20   0 -10       49.26       52.49     13.17 o 
  22   0 -10       87.12      112.24     17.11 o 
   7   1 -10      341.11      319.56     13.72 o 
   8   1 -10      173.52      140.92     10.22 o 
   9   1 -10      746.56      700.35     22.46 o 
  10   1 -10     1366.85     1294.24     24.89 o 
  11   1 -10      176.51      165.44      9.34 o 
  12   1 -10       57.45       49.07      6.65 o 
  13   1 -10      112.78      134.69      9.24 o 
  14   1 -10        9.69       11.86      5.55 o 
  15   1 -10       45.50       51.66      9.63 o 
  16   1 -10        5.16        1.05      5.72 o 
  17   1 -10       73.07       85.66     14.55 o 
  18   1 -10       17.69       14.16      6.92 o 
  19   1 -10       70.77       96.76     10.44 o 
  20   1 -10       23.22       53.51      8.81 o 
  21   1 -10        0.94       -0.24      8.09 o 
  22   1 -10        1.88        4.17      7.13 o 
   3   2 -10       80.30       85.11     13.85 o 
   4   2 -10       39.10       52.49     12.31 o 
   5   2 -10       50.03       35.94     11.51 o 
   6   2 -10       17.84       21.72     10.89 o 
   7   2 -10      797.30      786.57     33.48 o 
   8   2 -10       73.96       56.00     14.03 o 
   9   2 -10      129.71      107.44     15.32 o 
  10   2 -10      134.42      147.57     16.86 o 
  11   2 -10      299.43      325.78     23.14 o 
  12   2 -10        4.02        2.47      5.88 o 
  13   2 -10       44.48       50.95      8.88 o 
  14   2 -10       14.43       14.52      8.00 o 
  15   2 -10        0.39        3.08      7.82 o 
  16   2 -10        1.99        7.51      8.18 o 
  17   2 -10      246.90      312.18     22.34 o 
  18   2 -10       71.55       86.21     14.89 o 
  19   2 -10       14.26       11.82      9.66 o 
  20   2 -10       52.27       48.18     13.48 o 
  21   2 -10       98.07      127.63     18.22 o 
   1   3 -10       36.09       30.40      8.71 o 
   2   3 -10       70.98       82.89     11.32 o 
   3   3 -10      281.10      260.71     14.07 o 
   4   3 -10      112.12      100.83     10.07 o 
   5   3 -10      522.47      573.34     28.98 o 
   6   3 -10      268.29      273.41     21.23 o 
   7   3 -10       40.60       22.83     11.45 o 
   8   3 -10      260.89      238.27     20.12 o 
   9   3 -10      924.26      931.61     37.60 o 
  10   3 -10       91.45       83.88     14.71 o 
  11   3 -10        0.44        0.43      9.72 o 
  12   3 -10      440.06      384.67     25.11 o 
  13   3 -10      117.39      137.47     18.15 o 
  14   3 -10      114.28      108.18     17.60 o 
  15   3 -10        1.20       -9.60      9.60 o 
  16   3 -10       64.74       78.98     10.84 o 
  17   3 -10       92.82       89.45     11.31 o 
  18   3 -10       46.51       49.16     12.34 o 
  19   3 -10       75.92       80.92     15.20 o 
  20   3 -10      119.86      171.07     20.61 o 
   0   4 -10      523.29      480.24     26.40 o 
   1   4 -10      284.67      314.53     15.56 o 
   2   4 -10        1.74        7.44      7.45 o 
   3   4 -10      368.11      355.41     17.54 o 
   4   4 -10       39.03       31.41      8.48 o 
   5   4 -10      364.85      342.66     16.82 o 
   6   4 -10       26.09       21.78     12.15 o 
   7   4 -10      440.58      428.42     18.13 o 
   8   4 -10       91.38       99.20     15.57 o 
   9   4 -10       12.10       13.35     11.32 o 
  10   4 -10      207.06      237.16     21.11 o 
  11   4 -10       14.85       18.22     11.45 o 
  12   4 -10        2.61        0.43     11.20 o 
  13   4 -10       90.90       95.94     16.86 o 
  14   4 -10        0.77       -4.43     12.00 o 
  15   4 -10      170.14      146.64     20.18 o 
  16   4 -10       55.48       32.37     15.20 o 
  17   4 -10       43.79       48.12     16.25 o 
  18   4 -10       55.15       41.35     16.31 o 
   1   5 -10       86.58       86.36     10.85 o 
   2   5 -10       27.81       28.59      8.51 o 
   3   5 -10       39.75       32.58      8.76 o 
   4   5 -10        2.34       -5.26      6.66 o 
   5   5 -10       48.68       46.46      9.31 o 
   6   5 -10        7.48       10.01      7.98 o 
   7   5 -10       58.84       71.69     15.45 o 
   8   5 -10       97.96      122.46     17.72 o 
   9   5 -10       17.52       34.03     12.92 o 
  10   5 -10       78.69       86.95     16.49 o 
  11   5 -10      248.28      217.96     22.21 o 
  12   5 -10      244.58      261.84     23.88 o 
  13   5 -10      271.84      293.84     25.72 o 
  14   5 -10       66.10       65.48     16.25 o 
  15   5 -10        4.47       10.28     12.74 o 
  16   5 -10       61.65       38.15     15.38 o 
   0   6 -10       51.53       49.85     14.28 o 
   1   6 -10      221.66      237.14     31.60 o 
   2   6 -10      101.62      104.59     15.14 o 
   3   6 -10      107.95      120.06     12.28 o 
   4   6 -10       70.76       76.40     15.14 o 
   5   6 -10      128.21      127.56     12.57 o 
   6   6 -10       33.70       32.00     13.54 o 
   7   6 -10       69.04       59.63     15.69 o 
   8   6 -10       23.94       19.81     12.25 o 
   9   6 -10       36.40       38.28     14.52 o 
  10   6 -10       10.89        5.60     12.31 o 
  11   6 -10        9.63       15.45     13.66 o 
  12   6 -10       27.35       16.62     14.40 o 
  13   6 -10       17.48       -1.91     11.63 o 
   1   7 -10       44.90       50.65     10.76 o 
   2   7 -10        4.54        9.55      8.38 o 
   3   7 -10       21.92       19.69      9.76 o 
   4   7 -10       16.91       16.98      9.82 o 
   5   7 -10        0.01        0.25     11.32 o 
   6   7 -10       41.18       65.60     17.05 o 
   7   7 -10       12.81       12.31     14.65 o 
   8   7 -10       15.43       18.34     14.65 o 
   8   0  -9        1.63        0.00      4.62 o 
  10   0  -9      168.08      192.00     13.17 o 
  12   0  -9       29.85       41.23      8.86 o 
  14   0  -9     1465.92     1506.74     42.95 o 
  16   0  -9       82.06       90.83     12.68 o 
  18   0  -9       59.77       56.49     12.18 o 
  20   0  -9        1.23       -3.88      7.02 o 
  22   0  -9       49.79       26.34     12.00 o 
   6   1  -9      656.00      637.03     18.71 o 
   7   1  -9      346.82      353.72     14.09 o 
   8   1  -9       20.80       22.09      5.54 o 
   9   1  -9      415.64      415.03     12.60 o 
  10   1  -9     1080.12     1092.36     21.81 o 
  11   1  -9      217.37      208.40     21.17 o 
  12   1  -9       54.53       54.26      6.72 o 
  13   1  -9      207.04      204.54     11.04 o 
  14   1  -9     1387.50     1426.32     28.96 o 
  15   1  -9      319.37      305.17     13.87 o 
  16   1  -9      182.90      165.91     10.92 o 
  17   1  -9      136.70      137.63     10.60 o 
  18   1  -9      485.52      493.16     18.49 o 
  19   1  -9       33.54       35.04      7.87 o 
  20   1  -9       28.19       32.76      7.92 o 
  21   1  -9       10.32        2.75      8.86 o 
  22   1  -9       53.69       67.96     16.95 o 
   1   2  -9      874.52      898.02     22.36 o 
   2   2  -9     1205.46     1205.51     37.41 o 
   3   2  -9      482.31      484.79     23.88 o 
   4   2  -9      109.08      105.66     13.29 o 
   5   2  -9      136.42      129.72     14.46 o 
   6   2  -9      484.78      438.14     23.75 o 
   7   2  -9      122.61      113.23     14.22 o 
   8   2  -9      138.23      115.51     14.65 o 
   9   2  -9      282.10      308.67     21.17 o 
  10   2  -9       27.57       12.06     10.22 o 
  11   2  -9      437.57      433.73     16.08 o 
  12   2  -9      283.78      331.07     20.12 o 
  13   2  -9       68.45       77.00      9.33 o 
  14   2  -9       69.83       72.42      9.23 o 
  15   2  -9      155.99      150.81     11.69 o 
  16   2  -9      212.69      214.49     13.70 o 
  17   2  -9      314.61      335.32     21.97 o 
  18   2  -9       20.77       39.26     10.46 o 
  19   2  -9      231.88      262.09     21.85 o 
  20   2  -9       73.59       78.52     14.89 o 
  21   2  -9       87.43       91.01     16.37 o 
  22   2  -9       71.03       76.00     16.06 o 
   0   3  -9      214.69      206.33     16.68 o 
   1   3  -9      124.69      114.70     16.80 o 
   2   3  -9      273.53      267.00     31.08 o 
   3   3  -9      246.00      237.71     14.12 o 
   4   3  -9      641.72      624.42     19.08 o 
   5   3  -9      838.00      837.69     26.61 o 
   6   3  -9      100.35      106.24     22.12 o 
   7   3  -9      161.93      168.98     17.35 o 
   8   3  -9      193.51      225.84     18.71 o 
   9   3  -9      395.21      398.21     23.94 o 
  10   3  -9       80.84       77.84     13.54 o 
  11   3  -9      117.28       80.80     13.97 o 
  12   3  -9      124.80      152.37     17.66 o 
  13   3  -9        3.60        3.08      9.72 o 
  14   3  -9       75.68       76.17     12.09 o 
  15   3  -9      151.11      145.29     11.78 o 
  16   3  -9        7.65       14.44      7.19 o 
  17   3  -9      226.72      228.33     24.46 o 
  18   3  -9       60.85       71.82     10.79 o 
  19   3  -9       17.01        0.74      8.49 o 
  20   3  -9        4.55       -6.52      8.62 o 
  21   3  -9       10.29        9.66      9.72 o 
   1   4  -9       86.34       96.83      9.87 o 
   2   4  -9       47.49       49.65      8.43 o 
   3   4  -9      308.13      292.05     18.03 o 
   4   4  -9      304.36      277.43     14.26 o 
   5   4  -9      198.06      185.69     12.35 o 
   6   4  -9      161.12      159.01     11.68 o 
   7   4  -9       39.27       45.26     13.97 o 
   8   4  -9      508.22      483.86     17.91 o 
   9   4  -9      254.15      213.35     19.51 o 
  10   4  -9      152.88      162.27     17.66 o 
  11   4  -9       21.92       10.40     10.34 o 
  12   4  -9       11.71        2.22     10.22 o 
  13   4  -9       46.13       18.65     11.02 o 
  14   4  -9       44.48       46.89     13.66 o 
  15   4  -9       11.11        7.45     11.08 o 
  16   4  -9       73.77       96.74     17.48 o 
  17   4  -9       23.93       21.66     13.54 o 
  18   4  -9       41.00       37.66     15.63 o 
  19   4  -9       36.79       32.43     11.94 o 
   0   5  -9      387.02      394.02     24.68 o 
   1   5  -9      316.04      299.92     16.43 o 
   2   5  -9      285.54      290.36     14.96 o 
   3   5  -9      192.80      199.84     13.39 o 
   4   5  -9       64.79       82.12     10.10 o 
   5   5  -9      198.84      174.88     12.59 o 
   6   5  -9      334.79      327.80     16.03 o 
   7   5  -9      136.29      101.47     10.85 o 
   8   5  -9      242.01      201.90     20.00 o 
   9   5  -9        6.47        0.31      9.35 o 
  10   5  -9       47.38       45.72     13.23 o 
  11   5  -9      139.00      107.94     17.05 o 
  12   5  -9       41.85       31.69     13.48 o 
  13   5  -9      204.55      198.21     21.23 o 
  14   5  -9        9.91        4.80     11.26 o 
  15   5  -9       66.84       61.78     15.75 o 
  16   5  -9        5.57        0.37     11.45 o 
  17   5  -9        0.98      -11.69     11.69 o 
   1   6  -9       14.58       14.31      7.65 o 
   2   6  -9       73.10       69.73     10.55 o 
   3   6  -9       42.61       52.68      9.52 o 
   4   6  -9       67.45       70.29     19.88 o 
   5   6  -9       81.82       91.15     10.89 o 
   6   6  -9      213.67      193.09     13.92 o 
   7   6  -9       96.71       92.68     16.80 o 
   8   6  -9        6.87       11.38     10.89 o 
   9   6  -9       37.07       24.43     12.18 o 
  10   6  -9       14.48       31.57     13.66 o 
  11   6  -9       17.40       26.65     12.86 o 
  12   6  -9       47.41       45.60     15.20 o 
  13   6  -9       20.04       19.51     13.23 o 
  14   6  -9       50.64       33.72     15.02 o 
   0   7  -9       95.86       99.14     17.85 o 
   1   7  -9        6.19        0.55     15.94 o 
   2   7  -9       58.80       59.39     10.79 o 
   3   7  -9       21.39       16.98      8.88 o 
   4   7  -9      194.03      185.26     14.93 o 
   5   7  -9       15.17        0.55     11.82 o 
   6   7  -9       21.83       13.42     13.23 o 
   7   7  -9       84.59      106.03     18.89 o 
   8   7  -9        7.23       11.14     13.23 o 
   9   7  -9       20.78       29.66     13.35 o 
  10   7  -9        8.15       17.97     12.80 o 
   6   0  -8       89.54       77.48      7.38 o 
   8   0  -8      325.24      373.65     15.69 o 
  10   0  -8     1569.71     1525.32     37.97 o 
  12   0  -8      376.86      337.65     18.09 o 
  14   0  -8      191.73      216.92     15.82 o 
  16   0  -8      138.26      119.81     13.91 o 
  18   0  -8       72.11       81.11     13.29 o 
  20   0  -8      404.95      373.59     24.12 o 
  22   0  -8      240.60      296.49     22.52 o 
   5   1  -8      123.70      129.84      7.82 o 
   6   1  -8      967.84      918.93     22.83 o 
   7   1  -8      142.36      139.25      7.04 o 
   8   1  -8      703.58      718.78     16.95 o 
   9   1  -8      238.96      228.78     12.18 o 
  10   1  -8     1259.76     1332.11     24.77 o 
  11   1  -8      931.45      976.20     21.26 o 
  12   1  -8      308.17      321.04     16.62 o 
  13   1  -8      338.08      321.36     13.06 o 
  14   1  -8      176.06      198.87     11.09 o 
  15   1  -8      672.12      614.31     37.26 o 
  16   1  -8     1925.43     1904.91     36.28 o 
  17   1  -8      284.94      253.83     19.51 o 
  18   1  -8        7.57       10.65      6.80 o 
  19   1  -8      108.08      137.72     11.46 o 
  20   1  -8      100.04       99.54     10.38 o 
  21   1  -8       21.18       20.89      7.55 o 
  22   1  -8       38.85       37.58     12.09 o 
  23   1  -8       70.16       80.64     11.08 o 
   0   2  -8      522.42      487.25     22.09 o 
   1   2  -8     1585.60     1645.49     47.17 o 
   2   2  -8       37.52       36.38      6.55 o 
   3   2  -8      871.81      874.75     28.37 o 
   4   2  -8     1772.10     1806.56     26.43 o 
   5   2  -8      448.42      430.38     10.81 o 
   6   2  -8       21.08       22.48      4.21 o 
   7   2  -8      256.95      264.80      9.84 o 
   8   2  -8      808.26      807.57     18.01 o 
   9   2  -8     1005.77      953.56     20.12 o 
  10   2  -8      632.55      617.31     13.69 o 
  11   2  -8       82.05       73.07      6.06 o 
  12   2  -8       54.26       66.55      6.14 o 
  13   2  -8      348.45      337.52     11.38 o 
  14   2  -8      143.88      133.29      8.19 o 
  15   2  -8      374.46      351.73     13.27 o 
  16   2  -8       47.16       41.31      6.40 o 
  17   2  -8      274.29      261.73     11.43 o 
  18   2  -8       79.61       80.36     10.89 o 
  19   2  -8       41.61       52.01      8.63 o 
  20   2  -8        1.08       10.29      6.16 o 
  21   2  -8       34.85       23.58      7.70 o 
  22   2  -8       43.02       44.99      9.16 o 
  23   2  -8        6.56       11.54      7.50 o 
   1   3  -8      227.33      230.12     24.49 o 
   2   3  -8      213.89      196.68     22.68 o 
   3   3  -8      341.82      362.84     14.07 o 
   4   3  -8       93.36       85.88      8.37 o 
   5   3  -8     1010.89      973.42     23.03 o 
   6   3  -8      189.46      202.76     11.49 o 
   7   3  -8      527.94      547.69     17.04 o 
   8   3  -8      122.35      125.47     14.83 o 
   9   3  -8       23.39       21.72     10.15 o 
  10   3  -8     1477.47     1481.38     45.41 o 
  11   3  -8      216.88      178.95     17.29 o 
  12   3  -8      266.66      245.94     20.25 o 
  13   3  -8       51.55       59.64      8.28 o 
  14   3  -8      501.26      458.92     22.40 o 
  15   3  -8      433.32      434.18     17.86 o 
  16   3  -8       97.18       94.60     10.28 o 
  17   3  -8      202.27      171.22     24.49 o 
  18   3  -8       37.74       38.45     13.11 o 
  19   3  -8       66.69       73.11     14.15 o 
  20   3  -8       58.43       52.06     13.60 o 
  21   3  -8       34.07       54.71     13.78 o 
  22   3  -8        6.38       13.91     11.32 o 
   0   4  -8      139.30      134.21     14.22 o 
   1   4  -8       61.63       55.02      9.51 o 
   2   4  -8       95.31       99.09      9.42 o 
   3   4  -8      364.26      361.85     15.17 o 
   4   4  -8      322.20      319.19     15.35 o 
   5   4  -8       86.50       80.64      8.83 o 
   6   4  -8      209.43      195.94     17.72 o 
   7   4  -8      126.59      123.52     10.19 o 
   8   4  -8      290.53      294.32     17.82 o 
   9   4  -8      117.00      106.89     14.71 o 
  10   4  -8      222.96      185.97     17.66 o 
  11   4  -8        9.85       12.31     10.09 o 
  12   4  -8       56.08       59.57     12.98 o 
  13   4  -8      100.31       97.60     15.14 o 
  14   4  -8        9.45       -1.66      8.98 o 
  15   4  -8      437.06      453.28     27.88 o 
  16   4  -8      103.98      122.73     11.60 o 
  17   4  -8       44.72       33.51      8.84 o 
  18   4  -8       35.29       49.58     10.12 o 
  19   4  -8       23.29       38.77     13.17 o 
  20   4  -8       20.53       37.72     12.37 o 
   1   5  -8      190.41      195.27     17.66 o 
   2   5  -8        1.80       -8.37     13.35 o 
   3   5  -8      157.96      155.24     11.52 o 
   4   5  -8       24.92       26.50      7.49 o 
   5   5  -8      295.66      308.60     19.08 o 
   6   5  -8      502.59      512.17     25.54 o 
   7   5  -8      116.78      123.95     10.77 o 
   8   5  -8       67.81       58.64     12.86 o 
   9   5  -8      292.23      281.84     22.03 o 
  10   5  -8      368.14      346.76     24.18 o 
  11   5  -8      214.85      219.56     20.80 o 
  12   5  -8       49.88       57.17     14.09 o 
  13   5  -8       83.14       78.95     15.57 o 
  14   5  -8       57.68       66.89     14.77 o 
  15   5  -8       47.97       40.49     14.03 o 
  16   5  -8       93.99      100.67     17.85 o 
  17   5  -8       42.11       35.38     14.40 o 
  18   5  -8       59.40       52.92     15.14 o 
   0   6  -8       95.19      122.09     15.88 o 
   1   6  -8       34.02       34.51      8.43 o 
   2   6  -8       36.67       33.59      8.21 o 
   3   6  -8       36.41       37.03      8.37 o 
   4   6  -8       25.32       27.02      7.96 o 
   5   6  -8        0.09       -1.34      6.35 o 
   6   6  -8       27.87       24.01      7.99 o 
   7   6  -8      171.65      154.70     18.65 o 
   8   6  -8        4.10        1.97      9.91 o 
   9   6  -8      264.39      271.19     23.75 o 
  10   6  -8       91.62       68.31     15.08 o 
  11   6  -8       60.32       91.75     16.98 o 
  12   6  -8       19.86       14.22     11.82 o 
  13   6  -8       16.77       19.08     12.55 o 
  14   6  -8       20.18       22.58     13.91 o 
  15   6  -8       30.28       22.03     13.54 o 
   1   7  -8       36.86       27.49      8.33 o 
   2   7  -8        4.74       -0.05      7.33 o 
   3   7  -8       12.76        4.51      9.66 o 
   4   7  -8       45.92       39.39      9.60 o 
   5   7  -8       87.50       89.98     14.83 o 
   6   7  -8        0.79        2.83     11.69 o 
   7   7  -8      116.69       90.52     17.78 o 
   8   7  -8        9.84        5.91     11.38 o 
   9   7  -8       79.81       95.44     17.72 o 
  10   7  -8       14.50       10.89     11.14 o 
  11   7  -8       15.84       28.98     13.05 o 
   0   8  -8       68.48       69.17     16.12 o 
   1   8  -8        4.99       -3.45     15.14 o 
   2   8  -8       16.46       16.62      9.07 o 
   3   8  -8       12.10       -1.60     18.28 o 
   6   0  -7     3008.97     3064.86     57.23 o 
   8   0  -7      102.91       76.24      7.82 o 
  10   0  -7     1918.47     1859.78     42.65 o 
  12   0  -7       37.57       22.52      7.75 o 
  14   0  -7      727.13      762.08     28.00 o 
  16   0  -7     2468.35     2547.76     60.92 o 
  18   0  -7      589.42      676.29     29.60 o 
  20   0  -7      419.29      445.71     25.78 o 
  22   0  -7      102.99      111.94     16.49 o 
  24   0  -7        8.59       21.97     10.95 o 
   3   1  -7      880.58      873.77     28.12 o 
   4   1  -7     5285.27     5822.84     70.64 o 
   5   1  -7      888.98      928.81     17.10 o 
   6   1  -7      738.83      834.91     13.69 o 
   7   1  -7      650.31      698.35     12.71 o 
   8   1  -7       75.97       49.51      4.42 o 
   9   1  -7       26.05       24.31      3.95 o 
  10   1  -7      360.33      376.64     13.80 o 
  11   1  -7      357.10      364.00     14.84 o 
  12   1  -7       25.07       24.82      4.85 o 
  13   1  -7      824.05      810.96     16.65 o 
  14   1  -7      112.15      139.83     20.43 o 
  15   1  -7      282.36      260.42     12.36 o 
  16   1  -7       69.03       61.75      8.15 o 
  17   1  -7       48.51       49.48      7.89 o 
  18   1  -7      133.66      170.29     11.66 o 
  19   1  -7       22.55       21.61      6.84 o 
  20   1  -7       65.49       55.79      8.81 o 
  21   1  -7       24.22       30.65      7.72 o 
  22   1  -7      161.67      168.57     13.24 o 
  23   1  -7       20.80       37.07      8.55 o 
  24   1  -7        5.06        7.56      7.37 o 
   1   2  -7     1626.76     1790.41     30.59 o 
   2   2  -7      298.73      282.70     13.20 o 
   3   2  -7      143.26      126.89      4.43 o 
   4   2  -7      415.52      437.34      8.95 o 
   5   2  -7      155.07      144.58      6.94 o 
   6   2  -7     1106.80     1151.71     20.21 o 
   7   2  -7      741.71      734.43     16.18 o 
   8   2  -7      532.77      518.05     11.41 o 
   9   2  -7      337.38      339.40      9.85 o 
  10   2  -7       18.30       21.64      4.19 o 
  11   2  -7      296.48      273.75      9.67 o 
  12   2  -7      196.38      205.46      8.81 o 
  13   2  -7      563.54      570.88     14.15 o 
  14   2  -7       63.37       65.50      6.51 o 
  15   2  -7      248.62      253.44     10.73 o 
  16   2  -7     1197.49     1149.11     22.01 o 
  17   2  -7      179.35      168.58      9.60 o 
  18   2  -7       18.72       15.83      6.34 o 
  19   2  -7       15.81       18.15      6.69 o 
  20   2  -7       15.44        7.19      6.29 o 
  21   2  -7       38.43       36.37      8.11 o 
  22   2  -7       28.72       32.72      8.55 o 
  23   2  -7      166.83      173.36     14.00 o 
   0   3  -7     1800.60     1839.04     46.34 o 
   1   3  -7     1615.44     1698.75     31.00 o 
   2   3  -7      255.89      260.58     13.69 o 
   3   3  -7       34.46       37.94      6.28 o 
   4   3  -7       49.32       45.92      6.71 o 
   5   3  -7      173.42      176.43     11.54 o 
   6   3  -7      192.00      178.49     10.51 o 
   7   3  -7      796.20      806.43     24.77 o 
   8   3  -7      672.32      672.71     18.21 o 
   9   3  -7      565.80      552.83     12.62 o 
  10   3  -7      209.17      207.08     10.41 o 
  11   3  -7      602.61      617.50     14.43 o 
  12   3  -7      239.95      234.70     10.43 o 
  13   3  -7      635.37      637.71     15.44 o 
  14   3  -7      150.46      136.42      8.41 o 
  15   3  -7      551.01      543.94     15.11 o 
  16   3  -7      153.82      153.12     12.29 o 
  17   3  -7       60.31       56.01      7.01 o 
  18   3  -7       33.80       32.45      6.38 o 
  19   3  -7       71.20       85.14     10.01 o 
  20   3  -7       39.59       37.20      8.09 o 
  21   3  -7       44.90       37.95      9.23 o 
  22   3  -7       22.57       28.62      8.66 o 
   1   4  -7      195.81      222.08     12.20 o 
   2   4  -7      121.07      116.20      9.40 o 
   3   4  -7      623.12      639.80     22.98 o 
   4   4  -7       23.99       28.18      6.66 o 
   5   4  -7      195.92      194.58     11.38 o 
   6   4  -7      361.12      353.65     14.20 o 
   7   4  -7       71.61       66.80      7.88 o 
   8   4  -7      455.61      445.21     17.88 o 
   9   4  -7      197.15      205.41     17.91 o 
  10   4  -7        1.58       -2.28      7.75 o 
  11   4  -7      189.85      192.61     18.15 o 
  12   4  -7       91.14       95.32     14.34 o 
  13   4  -7      107.37       89.17     14.40 o 
  14   4  -7       81.02      110.21     15.63 o 
  15   4  -7      146.46      138.17     11.62 o 
  16   4  -7       70.60       59.34      8.94 o 
  17   4  -7        0.53       -3.35      5.82 o 
  18   4  -7       16.91       10.77      8.77 o 
  19   4  -7       59.13       65.54     13.91 o 
  20   4  -7       20.52       31.45     11.94 o 
  21   4  -7       30.40       38.09     12.62 o 
   0   5  -7      172.59      182.03     16.37 o 
   1   5  -7        2.22       -0.69      5.34 o 
   2   5  -7        1.93       -0.44      5.26 o 
   3   5  -7        5.44        0.55      5.31 o 
   4   5  -7       42.60       34.71      7.52 o 
   5   5  -7      245.89      259.86     13.67 o 
   6   5  -7       68.30       72.18     11.82 o 
   7   5  -7      162.15      156.04     10.98 o 
   8   5  -7      292.56      299.56     21.60 o 
   9   5  -7       81.68       66.03     13.35 o 
  10   5  -7       16.48       14.34     10.15 o 
  11   5  -7       12.32       28.43     10.95 o 
  12   5  -7        1.48        4.92      8.80 o 
  13   5  -7       73.35       92.31     15.38 o 
  14   5  -7        9.62        5.05      9.78 o 
  15   5  -7      145.80      146.64     19.20 o 
  16   5  -7       23.71       24.49     12.37 o 
  17   5  -7       56.12       65.54     15.51 o 
  18   5  -7       16.00       32.25     13.35 o 
  19   5  -7       48.88       61.66     15.63 o 
   1   6  -7       44.77       62.39     13.32 o 
   2   6  -7       32.97       41.56      9.97 o 
   3   6  -7       43.06       42.14     14.28 o 
   4   6  -7       81.89       81.54      9.98 o 
   5   6  -7       64.79       62.29      9.30 o 
   6   6  -7       36.23       43.38      8.71 o 
   7   6  -7       75.43       77.48     15.14 o 
   8   6  -7       38.88       49.54     13.35 o 
   9   6  -7        9.23       10.52      9.85 o 
  10   6  -7       31.38       21.54     11.63 o 
  11   6  -7       43.92       22.34     12.06 o 
  12   6  -7        0.09       -6.58      8.86 o 
  13   6  -7        3.40       -9.72      9.72 o 
  14   6  -7       31.34       22.89     12.55 o 
  15   6  -7        9.02        6.46     11.08 o 
  16   6  -7       46.47       33.66     14.83 o 
   0   7  -7        7.05        9.66     10.03 o 
   1   7  -7       21.93       14.36      7.49 o 
   2   7  -7       49.24       45.75      9.15 o 
   3   7  -7       29.47       34.35      8.74 o 
   4   7  -7       43.95       41.63      9.25 o 
   5   7  -7       11.10       14.53      7.44 o 
   6   7  -7       83.14      121.72     18.58 o 
   7   7  -7       24.97       30.89     12.37 o 
   8   7  -7       30.46       15.20     12.00 o 
   9   7  -7       73.59       73.04     16.25 o 
  10   7  -7        9.37       11.26     10.95 o 
  11   7  -7       24.23       36.25     13.85 o 
  12   7  -7       78.99       82.09     16.98 o 
  13   7  -7        0.95       -5.23     10.83 o 
   1   8  -7        5.70       -7.15      7.15 o 
   2   8  -7       19.18       24.35      9.07 o 
   3   8  -7      102.31      103.97     20.95 o 
   4   8  -7       59.28       58.67     17.97 o 
   5   8  -7       60.34       67.63     16.55 o 
   6   8  -7       65.74       47.26     16.74 o 
   4   0  -6     1566.68     1581.26     31.75 o 
   6   0  -6     6455.83     7119.98    116.74 o 
   8   0  -6     3688.22     3814.44     69.84 o 
  10   0  -6      193.91      257.84     13.78 o 
  12   0  -6       89.43       71.81      9.78 o 
  14   0  -6       71.60       62.03     10.22 o 
  16   0  -6      258.58      300.30     18.95 o 
  18   0  -6       39.72       31.75      9.97 o 
  20   0  -6       95.74      107.63     15.38 o 
  22   0  -6        0.85        5.29      8.80 o 
  24   0  -6       60.86       68.74     14.89 o 
   1   1  -6     1483.23     1393.76     34.83 o 
   2   1  -6      996.45     1122.19     30.15 o 
   3   1  -6     2159.85     2222.15     29.87 o 
   4   1  -6        4.76        4.32      2.68 o 
   5   1  -6      638.13      605.76     10.65 o 
   6   1  -6      217.97      234.86      9.42 o 
   7   1  -6     1311.44     1421.25     19.46 o 
   8   1  -6     1244.10     1220.92     22.26 o 
   9   1  -6       67.43       66.08      5.96 o 
  10   1  -6       23.15       28.30      4.10 o 
  11   1  -6       92.99       87.85      9.09 o 
  12   1  -6       25.79       20.05      4.59 o 
  13   1  -6      377.55      377.64     11.38 o 
  14   1  -6     3259.48     3265.24     40.07 o 
  15   1  -6      428.64      399.52     12.22 o 
  16   1  -6     1050.56      999.37     22.15 o 
  17   1  -6      172.76      152.73     10.96 o 
  18   1  -6      622.98      565.75     19.12 o 
  19   1  -6       73.58       72.20      9.25 o 
  20   1  -6      259.87      253.28     16.92 o 
  21   1  -6       61.66       76.55      9.80 o 
  22   1  -6       14.74       11.73      7.04 o 
  23   1  -6        0.22       -5.80      5.80 o 
  24   1  -6      109.12      120.35     12.79 o 
   0   2  -6      518.71      498.51     19.32 o 
   1   2  -6      941.72     1073.02     21.08 o 
   2   2  -6     1169.62     1201.13     15.11 o 
   3   2  -6      323.92      348.88      7.20 o 
   4   2  -6      331.86      347.52     10.64 o 
   5   2  -6     1830.01     1969.25     23.72 o 
   6   2  -6      227.50      246.75      7.34 o 
   7   2  -6      254.15      247.55      9.28 o 
   8   2  -6      458.68      506.30     11.05 o 
   9   2  -6      622.04      666.49     15.33 o 
  10   2  -6      175.83      188.23      7.99 o 
  11   2  -6      351.00      364.07     12.53 o 
  12   2  -6       12.73       13.04      4.40 o 
  13   2  -6      377.96      352.96     11.09 o 
  14   2  -6      240.45      238.18      9.98 o 
  15   2  -6      161.78      137.21      8.10 o 
  16   2  -6        7.06       -0.26      4.59 o 
  17   2  -6      355.22      355.19     18.48 o 
  18   2  -6       31.24       38.59      7.64 o 
  19   2  -6       32.08       32.75      7.25 o 
  20   2  -6       40.53       33.24      7.63 o 
  21   2  -6      228.19      246.33     24.55 o 
  22   2  -6       59.21       59.11     10.89 o 
  23   2  -6      177.19      216.74     15.01 o 
  24   2  -6       10.80        8.86      8.25 o 
   1   3  -6      951.45      929.47     20.49 o 
   2   3  -6      617.03      605.12     14.81 o 
   3   3  -6      578.46      581.42     14.05 o 
   4   3  -6       86.10       92.07      4.95 o 
   5   3  -6      353.83      322.74      8.39 o 
   6   3  -6      562.76      551.49     11.26 o 
   7   3  -6      812.99      878.11     14.95 o 
   8   3  -6       52.54       59.08      5.05 o 
   9   3  -6      532.76      550.34     12.07 o 
  10   3  -6      395.91      409.86     11.23 o 
  11   3  -6      219.99      220.48      9.63 o 
  12   3  -6      121.39      128.67     10.75 o 
  13   3  -6      291.17      262.64     10.12 o 
  14   3  -6       81.70       76.75      6.97 o 
  15   3  -6      504.47      527.85     29.00 o 
  16   3  -6      652.22      642.81     19.89 o 
  17   3  -6      699.67      753.96     18.03 o 
  18   3  -6      323.85      358.90     15.98 o 
  19   3  -6       53.50       37.63      7.61 o 
  20   3  -6       20.90       18.27      7.31 o 
  21   3  -6       28.91       31.62     10.43 o 
  22   3  -6       67.32      101.15     11.55 o 
  23   3  -6       37.79       50.19      9.82 o 
   0   4  -6     1585.23     1617.94     44.43 o 
   1   4  -6      143.47      127.34      8.95 o 
   2   4  -6       14.19        9.55      5.17 o 
   3   4  -6       74.38       60.67      7.28 o 
   4   4  -6      617.86      644.69     18.11 o 
   5   4  -6      277.25      269.97     12.08 o 
   6   4  -6      215.76      179.69     10.45 o 
   7   4  -6      268.36      278.83     14.89 o 
   8   4  -6       16.65       10.86      5.20 o 
   9   4  -6      100.16      141.97     14.71 o 
  10   4  -6      157.26      131.14     14.52 o 
  11   4  -6      394.16      373.22     22.03 o 
  12   4  -6      268.06      249.04     18.71 o 
  13   4  -6       26.83       24.93      6.63 o 
  14   4  -6       95.91       98.33      9.67 o 
  15   4  -6      365.76      346.37     27.91 o 
  16   4  -6       10.69       -2.41      7.38 o 
  17   4  -6      216.34      224.10     23.17 o 
  18   4  -6       78.44       90.34     10.59 o 
  19   4  -6       60.12       75.01     13.91 o 
  20   4  -6       68.75       63.51     14.28 o 
  21   4  -6       26.26       14.28     10.46 o 
   1   5  -6        3.35        5.97      5.48 o 
   2   5  -6      143.37      159.25     10.51 o 
   3   5  -6       33.79       30.12      6.71 o 
   4   5  -6      120.01      119.04      9.81 o 
   5   5  -6      169.62      156.70     10.87 o 
   6   5  -6      373.68      393.91     15.35 o 
   7   5  -6      166.88      168.57     10.79 o 
   8   5  -6      128.92      105.60     14.46 o 
   9   5  -6       86.41       86.46     14.15 o 
  10   5  -6      108.30      111.57     14.83 o 
  11   5  -6      160.58      164.55     17.42 o 
  12   5  -6      118.17      102.40     15.08 o 
  13   5  -6      162.46      176.24     18.71 o 
  14   5  -6      171.52      181.10     19.14 o 
  15   5  -6      179.87      192.55     19.94 o 
  16   5  -6      291.82      281.84     22.28 o 
  17   5  -6      164.79      173.41     19.38 o 
  18   5  -6        6.12       11.26     11.82 o 
  19   5  -6       84.98       94.14     21.11 o 
  20   5  -6       54.82       79.44     15.45 o 
   0   6  -6       40.00       44.55     11.38 o 
   1   6  -6      256.64      230.77     13.57 o 
   2   6  -6       24.41       22.37     11.35 o 
   3   6  -6      304.96      330.58     15.32 o 
   4   6  -6      209.69      214.05     12.86 o 
   5   6  -6      159.00      139.66     11.42 o 
   6   6  -6       36.53       45.23      8.06 o 
   7   6  -6       18.90       13.85      9.29 o 
   8   6  -6        8.68       10.09      9.29 o 
   9   6  -6       28.58       10.95     10.40 o 
  10   6  -6      116.97      103.44     16.49 o 
  11   6  -6       83.47       91.20     15.57 o 
  12   6  -6        2.46       13.48     10.89 o 
  13   6  -6       69.39       99.51     17.54 o 
  14   6  -6      100.15       85.35     16.86 o 
  15   6  -6        9.67        4.86     11.45 o 
  16   6  -6       21.81       23.51     12.31 o 
  17   6  -6       23.90       21.41     13.48 o 
   1   7  -6        7.16       11.40      6.94 o 
   2   7  -6       66.54       82.28     22.12 o 
   3   7  -6        5.77        5.22      6.29 o 
   4   7  -6       21.06       25.91      7.82 o 
   5   7  -6       93.06       64.21     10.14 o 
   6   7  -6       76.42       95.57     16.62 o 
   7   7  -6      103.18      114.52     17.85 o 
   8   7  -6       12.79        8.00     10.15 o 
   9   7  -6       11.79        9.60     10.46 o 
  10   7  -6       42.12       43.57     14.40 o 
  11   7  -6       38.23       41.66     13.60 o 
  12   7  -6       29.21       12.37     11.57 o 
  13   7  -6       39.48       45.29     14.83 o 
  14   7  -6       46.21       50.83     15.08 o 
   0   8  -6       33.96       16.68     12.06 o 
   1   8  -6       19.26       15.71     20.65 o 
   2   8  -6       29.75       27.07     14.55 o 
   3   8  -6      116.71      105.61     12.83 o 
   4   8  -6       18.07       24.00      8.71 o 
   5   8  -6       31.29       29.60     13.29 o 
   6   8  -6       74.37       58.83     15.88 o 
   7   8  -6       10.58        8.98     12.31 o 
   8   8  -6        7.67        8.98     13.05 o 
   4   0  -5      952.82      929.83     21.35 o 
   6   0  -5      247.40      230.46     10.52 o 
   8   0  -5    11051.35    12231.75    192.92 o 
  10   0  -5      260.44      249.10     13.42 o 
  12   0  -5     1178.99     1110.44     31.69 o 
  14   0  -5     1330.05     1393.08     38.65 o 
  16   0  -5      122.22       97.11     12.43 o 
  18   0  -5     1223.62     1088.41     37.91 o 
  20   0  -5      225.74      270.21     19.94 o 
  22   0  -5       22.30       24.98     10.22 o 
  24   0  -5      640.46      759.25     36.37 o 
   0   1  -5    15994.36    15655.80    258.03 o 
   1   1  -5     3686.76     3699.23     48.63 o 
   2   1  -5      113.29      127.94      9.57 o 
   3   1  -5     1475.06     1532.28     27.45 o 
   4   1  -5       41.49       42.33      3.12 o 
   5   1  -5       57.61       60.52      4.59 o 
   6   1  -5      448.69      457.73     13.96 o 
   7   1  -5     1443.93     1565.47     20.17 o 
   8   1  -5     7454.80     8144.57     77.76 o 
   9   1  -5     1369.14     1422.66     20.00 o 
  10   1  -5     1414.12     1437.97     20.69 o 
  11   1  -5       40.02       51.18     10.54 o 
  12   1  -5      377.43      341.37     10.06 o 
  13   1  -5       99.02       85.40      6.05 o 
  14   1  -5      579.84      556.88     13.57 o 
  15   1  -5      170.89      170.20      8.34 o 
  16   1  -5      388.92      374.88     16.06 o 
  17   1  -5      391.51      361.18     15.18 o 
  18   1  -5       58.84       63.70      8.61 o 
  19   1  -5      310.62      289.93     14.36 o 
  20   1  -5       13.76       22.78      7.06 o 
  21   1  -5      155.78      216.75     13.63 o 
  22   1  -5       28.49       28.30     15.08 o 
  23   1  -5       59.73       87.49     10.83 o 
  24   1  -5      134.46      164.66     17.20 o 
  25   1  -5        5.59        5.53      7.30 o 
   1   2  -5      465.16      490.56     20.98 o 
   2   2  -5     1488.54     1531.54     17.96 o 
   3   2  -5     2421.87     2458.80     26.76 o 
   4   2  -5       25.63       21.99      2.91 o 
   5   2  -5     3644.27     3831.74     40.06 o 
   6   2  -5     1037.90     1058.71     13.39 o 
   7   2  -5     2187.24     2286.56     26.06 o 
   8   2  -5      130.03      118.77      7.59 o 
   9   2  -5       46.90       64.01      4.77 o 
  10   2  -5      110.29      110.10      6.09 o 
  11   2  -5      697.88      650.00     13.73 o 
  12   2  -5      905.57      878.09     16.52 o 
  13   2  -5        1.80       -3.63      3.63 o 
  14   2  -5      166.22      157.67      8.07 o 
  15   2  -5       96.94       93.78      7.11 o 
  16   2  -5       86.05       71.49      6.76 o 
  17   2  -5      437.89      421.10     16.32 o 
  18   2  -5       37.22       32.75      7.28 o 
  19   2  -5      142.47      137.03     11.20 o 
  20   2  -5       72.91       71.38      9.30 o 
  21   2  -5       12.17       26.36      7.32 o 
  22   2  -5      140.84      136.96     12.16 o 
  23   2  -5      109.48      109.69     11.88 o 
  24   2  -5       41.78       81.01     11.49 o 
   0   3  -5       63.21       61.34      7.63 o 
   1   3  -5      217.81      221.98      4.96 o 
   2   3  -5     2020.20     2169.72     37.86 o 
   3   3  -5     1008.07     1074.59     17.56 o 
   4   3  -5      391.64      393.43      8.80 o 
   5   3  -5      803.31      811.84     13.54 o 
   6   3  -5      483.70      477.10     10.28 o 
   7   3  -5      171.22      183.51      7.43 o 
   8   3  -5      172.04      167.50      7.09 o 
   9   3  -5     1111.05     1196.89     22.64 o 
  10   3  -5      354.55      327.21     10.12 o 
  11   3  -5      158.98      177.69     11.08 o 
  12   3  -5      104.12       87.76     11.82 o 
  13   3  -5       46.76       38.83      5.46 o 
  14   3  -5      232.58      223.72      9.99 o 
  15   3  -5      503.24      479.94     13.46 o 
  16   3  -5       12.88       10.06      4.93 o 
  17   3  -5      762.22      773.58     24.09 o 
  18   3  -5      576.21      584.62     19.94 o 
  19   3  -5       69.14       81.26      9.81 o 
  20   3  -5        3.16        1.37      6.26 o 
  21   3  -5       33.18       34.94     17.94 o 
  22   3  -5      133.37      137.50     12.55 o 
  23   3  -5       32.46       41.57     15.45 o 
   1   4  -5      235.35      216.88     10.48 o 
   2   4  -5     1756.07     1838.58     32.49 o 
   3   4  -5      105.91       98.62      5.34 o 
   4   4  -5        5.68        5.73      3.28 o 
   5   4  -5       92.12      107.10      7.97 o 
   6   4  -5      427.81      448.30     10.94 o 
   7   4  -5        2.31       -2.76      3.25 o 
   8   4  -5      277.79      264.61     14.37 o 
   9   4  -5      214.48      203.64     10.63 o 
  10   4  -5      290.97      309.97     12.64 o 
  11   4  -5       37.53       33.98      6.65 o 
  12   4  -5      387.67      384.51     12.11 o 
  13   4  -5       80.73       90.10      7.42 o 
  14   4  -5      169.20      169.39      9.18 o 
  15   4  -5      155.71      154.67      9.08 o 
  16   4  -5      253.92      260.76     11.32 o 
  17   4  -5       54.30       50.89      6.98 o 
  18   4  -5       52.92       61.13      7.47 o 
  19   4  -5        6.40        9.69      6.97 o 
  20   4  -5      164.49      173.84     13.33 o 
  21   4  -5       42.51       49.30      9.31 o 
  22   4  -5        4.31       12.70      9.63 o 
   0   5  -5       88.58       73.78     11.69 o 
   1   5  -5      112.85      129.44      9.55 o 
   2   5  -5       76.76       78.13     15.05 o 
   3   5  -5      363.97      379.68     31.57 o 
   4   5  -5      126.94      113.89      9.01 o 
   5   5  -5      123.62      115.45      9.07 o 
   6   5  -5       40.72       30.43      6.47 o 
   7   5  -5       72.35       67.90      7.68 o 
   8   5  -5      517.12      517.69     39.05 o 
   9   5  -5       95.01       94.03     13.54 o 
  10   5  -5      139.87      150.46     16.49 o 
  11   5  -5      214.28      212.55     18.89 o 
  12   5  -5      118.85      125.23     15.51 o 
  13   5  -5       87.65       66.34     13.42 o 
  14   5  -5      274.72      266.21     20.68 o 
  15   5  -5       96.87      125.78     16.43 o 
  16   5  -5       51.81       55.45     13.60 o 
  17   5  -5       43.72       42.03     15.91 o 
  18   5  -5       75.67       71.84     10.26 o 
  19   5  -5       11.91       13.05      7.33 o 
  20   5  -5       29.22       22.21     10.83 o 
   1   6  -5      569.40      541.99     18.94 o 
   2   6  -5      244.99      233.01     13.12 o 
   3   6  -5       84.99       87.19     14.92 o 
   4   6  -5      251.35      218.94     12.92 o 
   5   6  -5      295.68      302.18     14.56 o 
   6   6  -5       35.81       45.44      7.75 o 
   7   6  -5      175.67      172.65     20.15 o 
   8   6  -5       16.21       13.42      9.29 o 
   9   6  -5       13.37       18.03      9.85 o 
  10   6  -5       33.12       47.51     12.62 o 
  11   6  -5       67.77       64.98     13.54 o 
  12   6  -5      101.32       97.91     16.62 o 
  13   6  -5      205.42      237.16     22.09 o 
  14   6  -5       39.13       46.71     13.54 o 
  15   6  -5        3.63       -5.60     10.03 o 
  16   6  -5       78.70       65.78     15.82 o 
  17   6  -5       54.83       58.71     15.88 o 
  18   6  -5       37.08       30.89     14.03 o 
   0   7  -5       13.88       27.08     10.83 o 
   1   7  -5       11.29       12.44      6.25 o 
   2   7  -5       19.27       30.21      9.75 o 
   3   7  -5       59.07       68.94      9.40 o 
   4   7  -5        9.67        5.15      6.24 o 
   5   7  -5       28.06       27.50      7.41 o 
   6   7  -5       36.78       31.94      7.88 o 
   7   7  -5      107.86      135.57     18.03 o 
   8   7  -5       20.63       17.66     11.02 o 
   9   7  -5      163.71      153.23     19.38 o 
  10   7  -5       13.67        2.89     10.40 o 
  11   7  -5       66.84       82.21     16.37 o 
  12   7  -5       54.17       55.20     14.46 o 
  13   7  -5       34.02       26.58     12.74 o 
  14   7  -5       51.87       61.97     16.06 o 
   1   8  -5      114.48       86.74     11.48 o 
   2   8  -5      135.89      131.97     13.12 o 
   3   8  -5       91.16       75.36     11.25 o 
   4   8  -5      122.85      129.94     12.94 o 
   5   8  -5       51.87       49.60     14.28 o 
   6   8  -5       67.12       85.54     16.92 o 
   7   8  -5       13.40       10.46     11.20 o 
   8   8  -5        4.11       -1.17     10.58 o 
   9   8  -5       15.22       11.75     11.82 o 
   2   0  -4      334.88      335.99      9.91 o 
   4   0  -4     2757.02     3010.65     51.69 o 
   6   0  -4      319.16      334.15     12.49 o 
   8   0  -4     2292.74     2522.59     48.55 o 
  10   0  -4      412.76      379.32     16.49 o 
  12   0  -4      266.97      256.12     15.51 o 
  14   0  -4      928.47      934.44     30.77 o 
  16   0  -4       32.40       28.43      9.23 o 
  18   0  -4      178.62      175.32     16.18 o 
  20   0  -4       53.43       43.32     12.06 o 
  22   0  -4      143.22      131.32     16.18 o 
  24   0  -4       87.02      104.92     16.92 o 
   1   1  -4      635.58      653.68      8.90 o 
   2   1  -4     1205.60     1228.13     14.67 o 
   3   1  -4     3317.73     3231.15     32.77 o 
   4   1  -4      389.30      359.46      7.32 o 
   5   1  -4     1074.83     1070.81     14.50 o 
   6   1  -4     1295.49     1238.97     20.12 o 
   7   1  -4       36.91       35.20      4.83 o 
   8   1  -4      271.66      264.70     14.41 o 
   9   1  -4      885.50      937.43     14.97 o 
  10   1  -4      422.68      503.98     10.87 o 
  11   1  -4      165.16      152.58      6.76 o 
  12   1  -4      290.35      278.08      9.12 o 
  13   1  -4      235.04      230.88     10.98 o 
  14   1  -4      263.65      294.01      9.97 o 
  15   1  -4      976.56      933.88     52.46 o 
  16   1  -4     1964.66     1956.57     57.69 o 
  17   1  -4      172.07      147.28     10.51 o 
  18   1  -4       54.67       58.70      8.48 o 
  19   1  -4      312.24      308.27     33.01 o 
  20   1  -4       19.81       15.40      6.64 o 
  21   1  -4       18.83       17.28     10.09 o 
  22   1  -4        9.05        8.45      6.46 o 
  23   1  -4      112.17      110.38     11.68 o 
  24   1  -4       86.53       96.65     11.52 o 
  25   1  -4       13.14       26.91      9.42 o 
   0   2  -4      945.13      977.70     25.60 o 
   1   2  -4      392.23      405.56      6.78 o 
   2   2  -4      756.68      784.15     11.34 o 
   3   2  -4      590.44      597.44     17.67 o 
   4   2  -4     3444.48     3510.60     43.91 o 
   5   2  -4     2402.00     2497.61     24.02 o 
   6   2  -4      726.91      800.68     12.47 o 
   7   2  -4     2919.43     3086.07     29.03 o 
   8   2  -4      315.76      296.39      6.73 o 
   9   2  -4      211.12      190.62     10.20 o 
  10   2  -4      266.11      286.71      8.85 o 
  11   2  -4      415.94      405.46     10.76 o 
  12   2  -4       75.60       75.30      5.76 o 
  13   2  -4      514.65      490.82     20.61 o 
  14   2  -4       48.09       42.78      5.36 o 
  15   2  -4       39.72       39.91      5.49 o 
  16   2  -4       32.18       43.91      6.72 o 
  17   2  -4       90.39       98.87      9.51 o 
  18   2  -4       86.80       91.41      9.77 o 
  19   2  -4      252.72      244.79     13.48 o 
  20   2  -4       29.54       22.54      7.00 o 
  21   2  -4       54.46       63.58      9.12 o 
  22   2  -4       22.03       33.85      7.94 o 
  23   2  -4       10.31       17.44      7.44 o 
  24   2  -4       25.41       32.70      8.90 o 
  25   2  -4       75.12       76.37     11.44 o 
   1   3  -4     1112.72     1104.79     12.23 o 
   2   3  -4      883.58      906.66     17.02 o 
   3   3  -4      152.60      155.22      5.76 o 
   4   3  -4       10.15        7.17      2.91 o 
   5   3  -4      107.36      107.21      9.72 o 
   6   3  -4       71.07       61.49      4.31 o 
   7   3  -4      149.34      145.29      6.76 o 
   8   3  -4      524.52      528.49      9.69 o 
   9   3  -4     2068.89     2113.23     23.19 o 
  10   3  -4      579.98      559.29     12.69 o 
  11   3  -4      411.94      390.64     12.55 o 
  12   3  -4       40.20       39.93      5.31 o 
  13   3  -4      188.02      195.74      8.81 o 
  14   3  -4      703.30      718.37     20.58 o 
  15   3  -4      179.67      172.02      8.76 o 
  16   3  -4      425.43      430.26     13.20 o 
  17   3  -4      180.67      179.41      9.40 o 
  18   3  -4       36.94       44.32      8.27 o 
  19   3  -4      327.59      341.53     17.35 o 
  20   3  -4       61.07       58.32      9.07 o 
  21   3  -4        9.31        6.45      6.89 o 
  22   3  -4       11.72       14.32      9.85 o 
  23   3  -4      128.25      179.80     14.36 o 
  24   3  -4       50.86       69.41     10.95 o 
   0   4  -4     4265.70     4643.92    120.74 o 
   1   4  -4      380.62      372.24      7.19 o 
   2   4  -4     1234.07     1248.95     14.89 o 
   3   4  -4     1040.19     1108.35     16.91 o 
   4   4  -4      980.58     1010.17     17.52 o 
   5   4  -4      155.64      171.18      7.32 o 
   6   4  -4      649.89      670.40     15.52 o 
   7   4  -4      718.69      755.81     14.34 o 
   8   4  -4      180.83      184.79      7.74 o 
   9   4  -4       15.15       19.14      4.11 o 
  10   4  -4       28.23       34.53      6.20 o 
  11   4  -4      428.70      402.11     11.91 o 
  12   4  -4       71.39       69.43      6.54 o 
  13   4  -4      203.74      197.08      9.36 o 
  14   4  -4      116.45      124.02     10.50 o 
  15   4  -4       41.91       34.18      5.71 o 
  16   4  -4        0.34        2.32      5.24 o 
  17   4  -4        2.49        9.42      5.17 o 
  18   4  -4       17.72       24.01      5.98 o 
  19   4  -4       30.94       33.82      8.44 o 
  20   4  -4        0.02        3.91      7.17 o 
  21   4  -4      164.67      164.03     13.40 o 
  22   4  -4       41.35       47.54     15.02 o 
   1   5  -4      403.64      418.99     22.43 o 
   2   5  -4      195.02      182.08     10.58 o 
   3   5  -4      252.64      250.00     11.81 o 
   4   5  -4       43.20       59.87      8.40 o 
   5   5  -4      267.73      247.99     11.58 o 
   6   5  -4       64.04       59.56     13.29 o 
   7   5  -4      315.93      294.19     12.48 o 
   8   5  -4       30.91       31.02      5.00 o 
   9   5  -4      139.39      133.13     14.49 o 
  10   5  -4      158.47      174.43     12.03 o 
  11   5  -4       29.82       32.63     12.03 o 
  12   5  -4       73.72       81.79      9.94 o 
  13   5  -4      477.26      521.25     18.53 o 
  14   5  -4      355.82      344.04     15.77 o 
  15   5  -4       92.29      104.47      8.42 o 
  16   5  -4      135.54      134.80      9.44 o 
  17   5  -4       69.86       80.18      8.37 o 
  18   5  -4       69.28       75.06      8.69 o 
  19   5  -4      129.84      161.04     18.89 o 
  20   5  -4        2.46       -5.72      7.38 o 
  21   5  -4      113.71      137.97     18.89 o 
   0   6  -4      308.35      260.79     19.38 o 
   1   6  -4      251.64      236.86     12.73 o 
   2   6  -4      568.21      549.51     18.78 o 
   3   6  -4      103.75       99.98     17.35 o 
   4   6  -4      379.51      430.78     16.34 o 
   5   6  -4      544.35      529.12     18.21 o 
   6   6  -4       49.45       49.29      7.58 o 
   7   6  -4      128.96      133.78     10.26 o 
   8   6  -4       11.71        7.45      7.82 o 
   9   6  -4       49.00       66.71     13.35 o 
  10   6  -4       34.83       44.98     11.88 o 
  11   6  -4       20.21        8.86      9.23 o 
  12   6  -4       23.68       34.28     11.20 o 
  13   6  -4       50.77       40.80     12.18 o 
  14   6  -4        9.91        9.78      9.54 o 
  15   6  -4       82.32       92.74     16.43 o 
  16   6  -4       38.41       21.78     12.00 o 
  17   6  -4       39.58       18.52     12.31 o 
  18   6  -4        8.24       27.51     12.43 o 
   1   7  -4       24.78       20.55      6.84 o 
   2   7  -4        1.37       12.99      6.05 o 
   3   7  -4       48.34       47.19      8.31 o 
   4   7  -4      139.13      121.94     10.85 o 
   5   7  -4       42.05       53.70      8.40 o 
   6   7  -4       43.91       59.47      8.74 o 
   7   7  -4       44.02       36.00     11.08 o 
   8   7  -4       27.66       23.69     11.20 o 
   9   7  -4        9.10       14.52     10.40 o 
  10   7  -4       12.98        5.23     10.34 o 
  11   7  -4        3.98       -7.51      8.98 o 
  12   7  -4       75.41      113.04     17.97 o 
  13   7  -4       42.10       31.01     11.88 o 
  14   7  -4       21.16       24.92     12.31 o 
  15   7  -4        0.67       13.42     12.55 o 
   0   8  -4      113.03       78.58     15.20 o 
   1   8  -4       26.76       33.00      8.08 o 
   2   8  -4       13.54       18.34      7.37 o 
   3   8  -4      161.25      147.21     12.89 o 
   4   8  -4      219.24      201.86     18.65 o 
   5   8  -4       20.14       15.88      7.81 o 
   6   8  -4        9.43       10.46     10.65 o 
   7   8  -4       10.27        4.00     10.46 o 
   8   8  -4       16.96       15.32     11.14 o 
   9   8  -4       19.26       11.32     10.95 o 
  10   8  -4        1.98       -6.28      9.60 o 
   2   0  -3    25529.84    24677.40    375.81 o 
   4   0  -3       29.81       19.63      3.94 o 
   6   0  -3     8022.79     7673.42     88.34 o 
   8   0  -3     3469.97     3984.78     49.54 o 
  10   0  -3     2645.94     2512.81     51.69 o 
  12   0  -3      244.03      257.23     14.89 o 
  14   0  -3       56.66       68.37     10.46 o 
  16   0  -3      207.18      212.43     16.55 o 
  18   0  -3      478.30      465.65     24.74 o 
  20   0  -3      697.41      706.51     30.89 o 
  22   0  -3        6.62        9.29      9.05 o 
  24   0  -3       20.43       10.83     10.15 o 
   0   1  -3      522.08      514.20     14.65 o 
   1   1  -3      773.28      775.35     13.48 o 
   2   1  -3      141.00      137.80      4.04 o 
   3   1  -3     3726.38     3694.85     31.47 o 
   4   1  -3     2027.11     2143.18     26.35 o 
   5   1  -3     2809.43     2860.13     29.82 o 
   6   1  -3      242.58      243.60      6.49 o 
   7   1  -3      507.44      485.32      9.31 o 
   8   1  -3     1799.38     2106.22     24.78 o 
   9   1  -3     1056.02     1115.49     16.37 o 
  10   1  -3     2583.26     2602.81     30.48 o 
  11   1  -3       66.90       73.90     11.24 o 
  12   1  -3      145.99      139.46      6.53 o 
  13   1  -3      959.91      977.00     17.05 o 
  14   1  -3      414.76      379.45     10.69 o 
  15   1  -3      223.88      211.17     11.62 o 
  16   1  -3       16.81       19.16      5.96 o 
  17   1  -3      469.03      467.07     16.56 o 
  18   1  -3     2606.50     2626.09     45.25 o 
  19   1  -3      439.85      433.27     17.03 o 
  20   1  -3      271.69      231.85     23.05 o 
  21   1  -3       63.96       57.73      8.96 o 
  22   1  -3      304.42      342.16     16.46 o 
  23   1  -3        5.09        4.42      6.33 o 
  24   1  -3       67.71       74.39     10.70 o 
  25   1  -3       16.46       25.45      8.67 o 
   1   2  -3     6039.22     6268.40    112.11 o 
   2   2  -3     1558.42     1523.41     17.76 o 
   3   2  -3      953.27      983.68     13.04 o 
   4   2  -3     3361.96     3472.51     35.48 o 
   5   2  -3      173.30      165.64      4.71 o 
   6   2  -3     1663.08     1691.49     17.75 o 
   7   2  -3     1583.06     1645.56     17.67 o 
   8   2  -3      736.08      758.28     10.52 o 
   9   2  -3      768.86      798.73     19.03 o 
  10   2  -3      260.08      284.89      8.54 o 
  11   2  -3      979.69      990.87     16.70 o 
  12   2  -3      338.62      313.83     16.44 o 
  13   2  -3      161.42      158.85     13.46 o 
  14   2  -3      681.23      674.75     17.64 o 
  15   2  -3      404.27      407.88     11.79 o 
  16   2  -3      530.73      489.59     13.21 o 
  17   2  -3        4.88       18.70      9.82 o 
  18   2  -3      310.47      316.14     14.47 o 
  19   2  -3      469.16      450.94     24.74 o 
  20   2  -3       68.98       63.43      9.14 o 
  21   2  -3      110.90      109.93     11.05 o 
  22   2  -3      112.55      124.85     11.75 o 
  23   2  -3      105.44       98.86     11.85 o 
  24   2  -3       29.11       37.20      8.79 o 
  25   2  -3       84.59      110.35     12.37 o 
   0   3  -3     1669.70     1660.90     32.21 o 
   1   3  -3     2140.22     2170.48     20.74 o 
   2   3  -3      766.90      745.80     15.51 o 
   3   3  -3      177.61      168.72      5.60 o 
   4   3  -3      754.57      692.91     15.94 o 
   5   3  -3       15.23        7.12      2.63 o 
   6   3  -3      347.91      345.84      8.31 o 
   7   3  -3     1563.82     1520.98     20.23 o 
   8   3  -3     1333.67     1270.30     15.85 o 
   9   3  -3     2498.87     2638.92     27.20 o 
  10   3  -3      197.03      220.55      8.38 o 
  11   3  -3      318.06      317.16     18.48 o 
  12   3  -3      694.91      672.79     14.54 o 
  13   3  -3       61.28       57.79      5.84 o 
  14   3  -3       35.29       35.72      5.46 o 
  15   3  -3       32.55       39.86      8.39 o 
  16   3  -3      176.51      197.26     14.15 o 
  17   3  -3      214.74      217.35     10.03 o 
  18   3  -3      497.05      517.35     18.82 o 
  19   3  -3       55.06       57.49      8.91 o 
  20   3  -3       25.74       36.95      8.10 o 
  21   3  -3       10.37       21.73      7.67 o 
  22   3  -3       70.79       67.08      9.96 o 
  23   3  -3       15.38       20.60      8.11 o 
  24   3  -3       25.68       30.13      8.53 o 
   1   4  -3     1188.97     1212.85     19.67 o 
   2   4  -3     2494.07     2638.02     26.00 o 
   3   4  -3     2992.04     3040.02     41.40 o 
   4   4  -3     1725.79     1757.01     23.51 o 
   5   4  -3     1203.57     1228.66     18.72 o 
   6   4  -3      106.42      102.96      5.74 o 
   7   4  -3       79.16       88.19      6.68 o 
   8   4  -3      315.74      322.41     10.14 o 
   9   4  -3      201.95      177.31      7.38 o 
  10   4  -3      205.05      218.56     10.96 o 
  11   4  -3       36.02       27.97      6.13 o 
  12   4  -3       80.31       83.82      6.67 o 
  13   4  -3       65.46       72.85      6.76 o 
  14   4  -3        0.98        8.65      4.32 o 
  15   4  -3      334.40      366.13     12.36 o 
  16   4  -3      405.43      402.16     13.26 o 
  17   4  -3      139.25      145.86      9.09 o 
  18   4  -3      331.12      342.01     12.98 o 
  19   4  -3        6.10       20.08     14.55 o 
  20   4  -3       13.83       27.00      7.93 o 
  21   4  -3       20.91       29.64     17.63 o 
  22   4  -3       12.09       11.88      9.14 o 
  23   4  -3       34.92       28.03     12.65 o 
   0   5  -3      560.85      563.38     22.28 o 
   1   5  -3       49.80       49.24      3.83 o 
   2   5  -3      426.54      421.77      8.81 o 
   3   5  -3      608.00      648.11     11.20 o 
   4   5  -3      302.13      306.93     15.89 o 
   5   5  -3      117.97      110.08      6.40 o 
   6   5  -3       82.43       83.81      8.89 o 
   7   5  -3      109.02      121.70      8.60 o 
   8   5  -3      231.59      229.45      9.02 o 
   9   5  -3      231.04      228.18     13.63 o 
  10   5  -3       15.82       11.49      6.07 o 
  11   5  -3      287.80      285.51     17.11 o 
  12   5  -3       22.34       29.40      8.18 o 
  13   5  -3      240.22      260.19     26.80 o 
  14   5  -3      305.89      308.94     12.00 o 
  15   5  -3      104.50       93.12      9.32 o 
  16   5  -3       25.34       35.85      6.52 o 
  17   5  -3      414.63      460.04     15.36 o 
  18   5  -3      374.43      386.52     14.56 o 
  19   5  -3       68.76       80.15     10.59 o 
  20   5  -3       27.19       43.69      9.33 o 
  21   5  -3       23.50       25.31      8.67 o 
   1   6  -3     1690.74     1655.12     34.39 o 
   2   6  -3      737.19      725.92     47.94 o 
   3   6  -3      281.93      251.68     12.87 o 
   4   6  -3       57.30       54.65     14.71 o 
   5   6  -3      193.05      187.32     11.39 o 
   6   6  -3      117.45      119.88      9.71 o 
   7   6  -3       46.40       28.89      6.39 o 
   8   6  -3       34.70       28.12     10.40 o 
   9   6  -3       50.26       64.24     12.98 o 
  10   6  -3       19.21       43.57     11.82 o 
  11   6  -3      210.32      199.63     18.83 o 
  12   6  -3      112.55      132.55     16.18 o 
  13   6  -3       62.82       71.14     13.72 o 
  14   6  -3       89.75       73.66     15.14 o 
  15   6  -3       77.19       66.46     14.58 o 
  16   6  -3       30.71       29.54     11.94 o 
  17   6  -3       68.14       69.11     14.89 o 
  18   6  -3       55.20       64.80     15.32 o 
  19   6  -3       12.90        4.74     10.77 o 
   0   7  -3      260.63      296.49     21.17 o 
   1   7  -3       13.31       13.56     14.12 o 
   2   7  -3       86.23       79.18     15.05 o 
   3   7  -3       95.22      109.72     16.77 o 
   4   7  -3       19.92       22.93     10.03 o 
   5   7  -3        5.41        7.43      8.09 o 
   6   7  -3       73.60       76.44      9.42 o 
   7   7  -3       16.05        1.91      8.18 o 
   8   7  -3       19.59       19.26      9.66 o 
   9   7  -3        5.45       -2.15      7.94 o 
  10   7  -3       46.77       39.94     12.92 o 
  11   7  -3       13.97       15.45     10.77 o 
  12   7  -3      206.80      187.87     20.31 o 
  13   7  -3      165.29      164.12     19.88 o 
  14   7  -3       80.69       94.89     16.80 o 
  15   7  -3      151.17      163.63     20.74 o 
   1   8  -3      225.20      224.82     14.97 o 
   2   8  -3       40.40       44.54      8.40 o 
   3   8  -3       18.51       17.07      7.07 o 
   4   8  -3      129.00      122.32     11.91 o 
   5   8  -3        0.99       -0.59      6.68 o 
   6   8  -3       41.23       27.88     11.69 o 
   7   8  -3       10.22       -3.20      8.86 o 
   8   8  -3        4.54       11.63      9.91 o 
   9   8  -3        5.41        8.31      9.05 o 
  10   8  -3       14.92        9.42     10.22 o 
   2   0  -2    31776.95    28544.03    453.28 o 
   4   0  -2     1413.42     1389.73     19.08 o 
   6   0  -2    15976.23    15948.98    174.71 o 
   8   0  -2     2542.57     2841.09     36.93 o 
  10   0  -2     2215.51     2225.49     41.91 o 
  12   0  -2      188.60      188.11      8.23 o 
  14   0  -2     1116.42     1075.49     32.98 o 
  16   0  -2      159.29      174.27     15.51 o 
  18   0  -2     2273.09     2232.32     56.80 o 
  20   0  -2       31.40       41.17     11.32 o 
  22   0  -2      123.33      135.87     16.86 o 
  24   0  -2       18.38       49.72     13.35 o 
  26   0  -2      428.90      481.41     30.09 o 
   1   1  -2      581.08      558.72      7.29 o 
   2   1  -2     4496.40     4775.25     44.84 o 
   3   1  -2     1947.01     2048.58     20.94 o 
   4   1  -2      300.98      303.06      5.76 o 
   5   1  -2     2354.89     2330.20     24.37 o 
   6   1  -2     5741.76     5797.68     55.51 o 
   7   1  -2      285.19      270.22      6.98 o 
   8   1  -2      964.15     1053.28     20.32 o 
   9   1  -2      795.53      860.77     13.68 o 
  10   1  -2    11881.02    12776.61    133.53 o 
  11   1  -2     2068.41     2251.08     48.82 o 
  12   1  -2       96.59       97.73      5.50 o 
  13   1  -2      894.65      870.33     15.37 o 
  14   1  -2      245.80      199.14      7.99 o 
  15   1  -2      228.57      234.64     19.63 o 
  16   1  -2      358.84      347.01     25.38 o 
  17   1  -2      432.89      412.42     22.34 o 
  18   1  -2      169.65      149.78     16.80 o 
  19   1  -2      160.38      153.94     21.14 o 
  20   1  -2       41.49       54.04      8.56 o 
  21   1  -2      234.31      225.36     13.90 o 
  22   1  -2       78.15       73.19      9.68 o 
  23   1  -2       22.81       31.30      6.17 o 
  24   1  -2       59.05       78.23      9.81 o 
  25   1  -2       29.38       42.56      7.81 o 
   0   2  -2     8022.92     8158.01    153.07 o 
   1   2  -2    27400.39    27300.31    297.75 o 
   2   2  -2    37492.42    36107.32    721.70 o 
   3   2  -2      667.58      651.97      9.85 o 
   4   2  -2     3217.38     3343.95     29.62 o 
   5   2  -2      998.03      984.64     11.64 o 
   6   2  -2      132.01      134.64      4.85 o 
   7   2  -2        5.79        4.94      1.98 o 
   8   2  -2      125.57      110.61      4.52 o 
   9   2  -2     1172.35     1114.66     13.21 o 
  10   2  -2      921.82      886.49     15.07 o 
  11   2  -2      702.14      687.25     13.37 o 
  12   2  -2      256.17      233.73      9.24 o 
  13   2  -2      767.17      732.50     11.83 o 
  14   2  -2      565.88      546.36     12.99 o 
  15   2  -2      286.83      273.82      9.78 o 
  16   2  -2       49.35       49.50      7.55 o 
  17   2  -2       58.71       53.76     10.80 o 
  18   2  -2      144.11      133.35     10.77 o 
  19   2  -2      420.22      383.60     23.08 o 
  20   2  -2       11.83        7.85      6.02 o 
  21   2  -2      179.74      177.40     12.90 o 
  22   2  -2      134.77      171.30     13.16 o 
  23   2  -2       36.63       41.84      9.04 o 
  24   2  -2        3.86        1.49      5.04 o 
  25   2  -2       31.75       33.64      8.62 o 
   1   3  -2     1384.92     1403.29     15.02 o 
   2   3  -2      189.15      191.34      5.78 o 
   3   3  -2       26.44       20.50      3.19 o 
   4   3  -2       26.34       23.15      2.88 o 
   5   3  -2      431.64      397.83      8.62 o 
   6   3  -2      401.39      387.54      7.55 o 
   7   3  -2      435.11      455.46      9.11 o 
   8   3  -2       98.52      101.46      5.84 o 
   9   3  -2      213.00      198.84      5.84 o 
  10   3  -2        2.78        3.66      2.32 o 
  11   3  -2      566.01      555.50     12.70 o 
  12   3  -2      361.86      350.10     10.59 o 
  13   3  -2      257.06      268.67      9.62 o 
  14   3  -2       81.24       87.21      6.64 o 
  15   3  -2      788.42      790.46     16.88 o 
  16   3  -2      681.58      700.37     16.33 o 
  17   3  -2     1251.19     1296.01     23.27 o 
  18   3  -2      504.36      527.51     19.24 o 
  19   3  -2      262.89      257.92     21.85 o 
  20   3  -2      104.76      130.03     14.09 o 
  21   3  -2       31.27       28.92      8.22 o 
  22   3  -2        8.90        9.96      6.91 o 
  23   3  -2       53.29       62.03     10.07 o 
  24   3  -2       48.02       73.94      9.00 o 
   0   4  -2    14971.25    15842.02    176.23 o 
   1   4  -2     2899.42     2995.83     29.30 o 
   2   4  -2      204.41      188.43      6.94 o 
   3   4  -2     2672.81     2752.53     32.50 o 
   4   4  -2     2189.75     2299.01     42.64 o 
   5   4  -2      579.13      582.19     11.86 o 
   6   4  -2       29.10       25.14      3.58 o 
   7   4  -2      246.85      233.03      7.82 o 
   8   4  -2      238.64      226.75      8.64 o 
   9   4  -2       22.48       23.12      3.81 o 
  10   4  -2       10.72       13.85      4.13 o 
  11   4  -2       97.32       99.58      7.33 o 
  12   4  -2      218.96      223.24      9.44 o 
  13   4  -2      119.32      129.96      7.88 o 
  14   4  -2      132.36      128.25      9.89 o 
  15   4  -2       28.81       31.75     11.94 o 
  16   4  -2        8.98        3.12      4.30 o 
  17   4  -2       20.05       21.77      5.44 o 
  18   4  -2        1.76       -4.00      5.53 o 
  19   4  -2       53.30       60.64      9.73 o 
  20   4  -2        9.98       11.76      6.78 o 
  21   4  -2       14.42       10.59      8.52 o 
  22   4  -2        6.19       14.46     10.37 o 
  23   4  -2        5.12       -4.79      6.02 o 
   1   5  -2       59.39       56.89      6.00 o 
   2   5  -2      185.11      171.20      8.36 o 
   3   5  -2       82.08       75.53      4.47 o 
   4   5  -2       25.35       26.03      4.20 o 
   5   5  -2       96.19      110.53      6.37 o 
   6   5  -2       40.84       41.95      5.42 o 
   7   5  -2       77.14       71.43      8.53 o 
   8   5  -2       53.13       59.18      7.73 o 
   9   5  -2      331.63      332.40     19.05 o 
  10   5  -2      313.39      333.86     18.77 o 
  11   5  -2       65.65       64.33      8.41 o 
  12   5  -2      105.28      115.42     10.65 o 
  13   5  -2      129.96      140.57      8.60 o 
  14   5  -2       42.04       36.18      6.12 o 
  15   5  -2      132.96      134.35      8.98 o 
  16   5  -2      128.69      132.01      9.22 o 
  17   5  -2       61.87       58.88      7.39 o 
  18   5  -2        4.23        6.64      7.48 o 
  19   5  -2       69.35       71.10     10.19 o 
  20   5  -2       58.24       55.36     11.38 o 
  21   5  -2       54.05       55.38     13.45 o 
   0   6  -2      388.12      391.78     13.45 o 
   1   6  -2      134.81      122.74      7.87 o 
   2   6  -2      670.13      632.90     12.38 o 
   3   6  -2      506.24      482.16     11.39 o 
   4   6  -2       42.63       45.09      4.49 o 
   5   6  -2      142.75      121.33      7.34 o 
   6   6  -2       53.95       58.97      5.99 o 
   7   6  -2       46.02       51.06      5.90 o 
   8   6  -2       28.84       34.44      6.66 o 
   9   6  -2       35.20       27.94      6.68 o 
  10   6  -2       78.30       76.70      9.24 o 
  11   6  -2        4.70        8.33      6.09 o 
  12   6  -2       42.33       52.26      8.68 o 
  13   6  -2       74.52       86.40     10.31 o 
  14   6  -2       58.00       60.42     10.34 o 
  15   6  -2       23.69       23.72      7.83 o 
  16   6  -2       32.02       39.77      8.84 o 
  17   6  -2       31.21       21.66     15.02 o 
  18   6  -2        2.01       -1.21      7.35 o 
  19   6  -2       17.99       24.22      9.01 o 
   1   7  -2       23.04       12.77      5.77 o 
   2   7  -2       42.47       40.28      7.33 o 
   3   7  -2        3.98        6.14      5.53 o 
   4   7  -2       13.87       22.30     10.86 o 
   5   7  -2       26.63       27.12     10.28 o 
   6   7  -2        7.19       12.09      5.68 o 
   7   7  -2        1.13        4.68      8.06 o 
   8   7  -2       32.25       25.48     10.09 o 
   9   7  -2      128.95      108.86     16.62 o 
  10   7  -2        4.69       -6.71      6.71 o 
  11   7  -2        7.62       12.74      9.78 o 
  12   7  -2      148.85      164.86     19.26 o 
  13   7  -2        0.42       -5.72      8.98 o 
  14   7  -2       21.64       20.06     11.45 o 
  15   7  -2       21.44       40.49     13.23 o 
  16   7  -2        5.51       21.48     11.94 o 
   0   8  -2       28.02       12.80      9.42 o 
   1   8  -2        3.32       -2.27      5.41 o 
   2   8  -2       43.97       34.79      8.00 o 
   3   8  -2       25.25       24.68      7.39 o 
   4   8  -2      112.10      102.11     15.85 o 
   5   8  -2       22.98       21.34      7.23 o 
   6   8  -2       16.09       25.35     10.52 o 
   7   8  -2        4.58       -4.86      8.55 o 
   8   8  -2       17.28       31.01     11.75 o 
   9   8  -2       15.07       20.06     10.89 o 
  10   8  -2        0.61       -1.72      9.17 o 
  11   8  -2       20.96       18.46     10.34 o 
   2   0  -1     3039.91     3139.17     36.10 o 
   4   0  -1     1930.35     1891.64     23.62 o 
   6   0  -1     1291.67     1157.24     23.69 o 
   8   0  -1     1959.60     2133.38     28.54 o 
  10   0  -1       58.02       57.78      7.82 o 
  12   0  -1      280.86      324.24     14.37 o 
  14   0  -1      606.50      621.59     24.86 o 
  16   0  -1     3937.26     3966.44     80.86 o 
  18   0  -1      359.78      316.47     13.61 o 
  20   0  -1      168.36      136.14     10.08 o 
  22   0  -1      272.49      242.29     13.38 o 
  24   0  -1      348.60      326.21     23.81 o 
  26   0  -1       27.30       22.89     12.74 o 
   0   1  -1      108.06       81.15      2.83 o 
   1   1  -1     1000.87      979.47     14.54 o 
   2   1  -1      717.86      691.04      8.10 o 
   3   1  -1     2520.65     2544.72     21.72 o 
   4   1  -1     3130.00     3018.11     23.16 o 
   5   1  -1      180.08      166.96      3.43 o 
   6   1  -1       35.53       31.15      2.42 o 
   7   1  -1      376.01      377.86      6.84 o 
   8   1  -1     2264.20     2171.83     21.76 o 
   9   1  -1      358.71      330.90     10.80 o 
  10   1  -1      177.93      179.39      8.96 o 
  11   1  -1      711.87      739.97     13.00 o 
  12   1  -1       62.66       43.44      4.25 o 
  13   1  -1     1139.32     1097.56     34.69 o 
  14   1  -1      126.22      120.76      5.37 o 
  15   1  -1      245.21      250.24      9.07 o 
  16   1  -1      219.40      218.34      8.97 o 
  17   1  -1      373.64      358.47     16.07 o 
  18   1  -1      733.26      681.24     17.68 o 
  19   1  -1      106.24       86.09     16.68 o 
  20   1  -1      124.77      121.04     10.44 o 
  21   1  -1      332.70      309.70     12.28 o 
  22   1  -1      272.67      259.66     11.78 o 
  23   1  -1       13.09        9.20      5.23 o 
  24   1  -1       15.59       13.52      5.35 o 
  25   1  -1       26.38       27.28      6.65 o 
  26   1  -1      117.82      123.46     13.16 o 
   1   2  -1    32729.46    33095.82    579.50 o 
   2   2  -1     5129.32     5395.13     61.48 o 
   3   2  -1     7442.92     7469.16     84.86 o 
   4   2  -1      823.27      846.03     11.99 o 
   5   2  -1     1306.86     1255.90     14.25 o 
   6   2  -1      287.58      272.73      6.11 o 
   7   2  -1      665.81      653.74      6.92 o 
   8   2  -1      250.71      241.39      5.10 o 
   9   2  -1      318.81      283.05      8.71 o 
  10   2  -1       97.22       91.21      3.58 o 
  11   2  -1      314.21      334.09      7.81 o 
  12   2  -1        2.70        2.39      2.04 o 
  13   2  -1      492.56      489.04      9.80 o 
  14   2  -1      346.88      322.53      9.99 o 
  15   2  -1     1077.54     1060.64     33.27 o 
  16   2  -1      305.93      280.36     13.53 o 
  17   2  -1      206.47      163.87     18.37 o 
  18   2  -1      414.50      399.86     16.24 o 
  19   2  -1       71.42       70.89      9.04 o 
  20   2  -1        2.94        7.29      6.55 o 
  21   2  -1       41.89       24.45      7.16 o 
  22   2  -1      119.67      117.11     11.53 o 
  23   2  -1      158.20      153.66     10.39 o 
  24   2  -1       11.53       14.96      5.99 o 
  25   2  -1        8.29       18.54      6.48 o 
   0   3  -1     2138.22     2246.14     29.15 o 
   1   3  -1     1837.28     1896.80     22.82 o 
   2   3  -1      453.16      450.35     10.30 o 
   3   3  -1      290.88      288.96     17.20 o 
   4   3  -1      248.92      229.36      7.97 o 
   5   3  -1       84.91       89.50      5.61 o 
   6   3  -1      215.62      225.51      7.01 o 
   7   3  -1      235.57      224.20      6.35 o 
   8   3  -1      401.04      393.02      8.45 o 
   9   3  -1      678.20      651.99      9.44 o 
  10   3  -1      354.04      357.90      6.91 o 
  11   3  -1     2058.93     2152.87     24.96 o 
  12   3  -1      910.56      900.96     14.78 o 
  13   3  -1      265.87      276.42      8.53 o 
  14   3  -1      872.96      861.75     36.06 o 
  15   3  -1      562.07      580.64     22.26 o 
  16   3  -1       37.37       40.62      7.22 o 
  17   3  -1      710.88      721.44     25.35 o 
  18   3  -1      119.81      132.22     12.46 o 
  19   3  -1      399.52      381.36     16.94 o 
  20   3  -1       61.80       65.57      9.64 o 
  21   3  -1      120.01      145.21     12.37 o 
  22   3  -1      104.72      108.04      9.52 o 
  23   3  -1       40.46       49.18      7.54 o 
  24   3  -1       13.65        9.69      5.98 o 
   1   4  -1     6687.87     7179.10     68.64 o 
   2   4  -1     1147.18     1074.26     19.18 o 
   3   4  -1     1546.32     1563.21     45.23 o 
   4   4  -1     1054.77     1069.17     19.98 o 
   5   4  -1     1105.41     1114.23     20.97 o 
   6   4  -1      336.19      323.90     11.16 o 
   7   4  -1        6.46        9.90      4.31 o 
   8   4  -1      103.79      112.56      6.79 o 
   9   4  -1       48.56       48.57      4.28 o 
  10   4  -1       66.99       73.59      5.02 o 
  11   4  -1       66.28       72.34      5.24 o 
  12   4  -1      261.90      267.10      8.55 o 
  13   4  -1      462.45      467.63     11.42 o 
  14   4  -1      345.16      363.43     12.04 o 
  15   4  -1       60.76       60.45      6.57 o 
  16   4  -1      135.04      140.51      8.52 o 
  17   4  -1      109.67      122.26      8.38 o 
  18   4  -1      107.54       99.27     10.50 o 
  19   4  -1       79.49       79.76     22.74 o 
  20   4  -1      100.28      115.10     26.52 o 
  21   4  -1       41.13       71.19     22.43 o 
  22   4  -1       80.17       86.61      9.46 o 
  23   4  -1        7.29       12.21      6.51 o 
   0   5  -1       38.32       42.95      6.83 o 
   1   5  -1      273.72      282.61     19.56 o 
   2   5  -1       27.07       25.43      3.55 o 
   3   5  -1      491.36      504.92     14.55 o 
   4   5  -1      298.86      303.42     11.00 o 
   5   5  -1      255.02      245.25     10.43 o 
   6   5  -1        6.75        0.89      4.15 o 
   7   5  -1      114.02      101.40      6.47 o 
   8   5  -1       58.35       64.83      6.02 o 
   9   5  -1      170.04      165.05      6.86 o 
  10   5  -1      132.19      121.69      7.70 o 
  11   5  -1      940.92      969.10     19.69 o 
  12   5  -1      101.81      108.04      9.64 o 
  13   5  -1      793.67      792.68     17.95 o 
  14   5  -1       79.69       73.73      7.15 o 
  15   5  -1      572.81      573.10     20.39 o 
  16   5  -1       81.57       99.45      8.26 o 
  17   5  -1       30.80       36.46      6.49 o 
  18   5  -1      201.13      197.87     10.99 o 
  19   5  -1       22.32       20.89      8.15 o 
  20   5  -1        3.66        9.96      6.76 o 
  21   5  -1      161.73      179.77     11.96 o 
   1   6  -1      317.25      338.43     16.46 o 
   2   6  -1      207.77      200.13      9.50 o 
   3   6  -1      509.88      499.67     14.38 o 
   4   6  -1      140.05      139.33      8.35 o 
   5   6  -1      274.53      297.08     12.81 o 
   6   6  -1       73.87       76.64      8.95 o 
   7   6  -1      133.61      136.23      7.73 o 
   8   6  -1        8.94        9.90      4.17 o 
   9   6  -1       64.23       63.27      8.15 o 
  10   6  -1       51.70       51.15      7.69 o 
  11   6  -1       46.33       67.25      9.01 o 
  12   6  -1        5.99        1.69      5.67 o 
  13   6  -1       61.43       54.20      8.89 o 
  14   6  -1       13.90       18.90      9.48 o 
  15   6  -1       75.94       96.67     11.11 o 
  16   6  -1       45.02       44.67      8.90 o 
  17   6  -1       27.11       32.44      8.42 o 
  18   6  -1       41.93       29.34      9.22 o 
  19   6  -1       95.15      107.35     12.25 o 
   0   7  -1       11.07        5.91      6.95 o 
   1   7  -1       80.22       95.34     14.74 o 
   2   7  -1       68.03       68.57     13.72 o 
   3   7  -1       38.61       45.30      7.54 o 
   4   7  -1       84.59       76.19      8.92 o 
   5   7  -1       57.59       61.75      8.95 o 
   6   7  -1       40.56       43.09      7.27 o 
   7   7  -1       63.65       74.07     15.45 o 
   8   7  -1        8.95        1.29      7.88 o 
   9   7  -1       33.05       41.11     11.57 o 
  10   7  -1       32.88       29.85     10.83 o 
  11   7  -1       34.24       48.98     12.25 o 
  12   7  -1       97.41      122.95     17.60 o 
  13   7  -1       34.31       30.28     12.00 o 
  14   7  -1      217.31      207.32     21.29 o 
  15   7  -1       27.16       23.69     11.32 o 
  16   7  -1       34.24       29.78     12.62 o 
   1   8  -1       50.66       55.67     12.28 o 
   2   8  -1      133.59      116.14     11.15 o 
   3   8  -1        6.77        9.38      5.85 o 
   4   8  -1       27.86       26.66      7.88 o 
   5   8  -1       22.29       28.65      6.79 o 
   6   8  -1       19.65        6.71      8.92 o 
   7   8  -1        1.46       13.85      8.98 o 
   8   8  -1        5.78        2.52      8.62 o 
   9   8  -1        1.39       16.68      9.91 o 
  10   8  -1       11.73       12.43     10.34 o 
  11   8  -1        0.32        0.55      8.92 o 
   2   0   0        0.12       -0.74      0.74 o 
   4   0   0     8141.33     7891.11     87.55 o 
   6   0   0       57.32       57.70      3.59 o 
   8   0   0     2318.97     2242.11     31.88 o 
  10   0   0       35.37       33.17      3.32 o 
  12   0   0     5389.69     5571.11     75.46 o 
  14   0   0       70.76       69.47     14.74 o 
  16   0   0       93.84       77.98     11.29 o 
  18   0   0       59.40       45.01      6.89 o 
  20   0   0        5.46       17.52      5.65 o 
  22   0   0        8.79        4.85      5.50 o 
  24   0   0       10.04        6.03      9.11 o 
  26   0   0        3.79       13.11     11.14 o 
   1   1   0      221.17      205.32      4.50 o 
   2   1   0       57.14       53.31      2.42 o 
   3   1   0     5457.47     5494.11     50.49 o 
   4   1   0       84.27       88.30      3.40 o 
   5   1   0     1211.92     1286.33     12.90 o 
   6   1   0       54.61       49.34      2.52 o 
   7   1   0      357.98      365.92      6.50 o 
   8   1   0      147.52      159.22      4.09 o 
   9   1   0      918.64      881.72     10.24 o 
  10   1   0       13.23       15.25      2.17 o 
  11   1   0     1239.58     1303.20     14.11 o 
  12   1   0     9731.30    10467.17     76.99 o 
  13   1   0       99.55       72.83      3.73 o 
  14   1   0       28.62       26.79      3.47 o 
  15   1   0      982.98      930.41     16.99 o 
  16   1   0     6523.02     6696.82     70.16 o 
  17   1   0      967.26      981.10     16.26 o 
  18   1   0       14.63       12.42      3.88 o 
  19   1   0       31.59       26.87      5.34 o 
  20   1   0      704.01      640.32     16.82 o 
  21   1   0       23.40       30.77     11.31 o 
  22   1   0       30.63       21.52      5.41 o 
  23   1   0       32.50       38.79     10.13 o 
  24   1   0      113.49      142.95     10.54 o 
  25   1   0        6.36       -1.23      4.66 o 
  26   1   0       26.06       38.19      9.04 o 
   0   2   0    49382.70    46593.52    617.28 o 
   1   2   0    62894.19    59964.50    739.27 o 
   2   2   0     6443.16     6858.57     63.25 o 
   3   2   0     6856.68     7264.24     66.95 o 
   4   2   0     3546.00     3683.04     36.80 o 
   5   2   0      552.29      525.06      9.38 o 
   6   2   0      430.96      425.41      6.28 o 
   7   2   0      476.41      461.03      7.03 o 
   8   2   0       84.65       82.12      3.38 o 
   9   2   0      237.94      223.51      5.52 o 
  10   2   0       52.70       44.49      2.78 o 
  11   2   0      165.25      190.13      6.00 o 
  12   2   0        9.59       10.41      2.41 o 
  13   2   0     1233.44     1214.31     14.51 o 
  14   2   0      455.10      456.22      8.62 o 
  15   2   0      301.48      283.65     10.04 o 
  16   2   0      298.96      268.01     10.45 o 
  17   2   0      891.00      829.82     57.11 o 
  18   2   0       29.57       22.93      8.03 o 
  19   2   0       47.03       47.98      6.51 o 
  20   2   0      150.75      127.34      9.05 o 
  21   2   0        7.43       17.52      5.56 o 
  22   2   0       44.66       48.28      7.00 o 
  23   2   0       50.96       45.42      7.25 o 
  24   2   0        5.33       16.66      5.99 o 
  25   2   0      121.00      126.52     12.41 o 
   1   3   0      597.27      589.74      9.29 o 
   2   3   0     1042.68     1073.88     13.77 o 
   3   3   0      463.48      440.12     11.21 o 
   4   3   0      622.20      605.34     25.27 o 
   5   3   0      244.40      232.44      6.73 o 
   6   3   0      711.59      655.23     11.74 o 
   7   3   0      708.72      645.15     13.52 o 
   8   3   0      136.09      140.06      6.17 o 
   9   3   0     2048.52     2123.97     27.17 o 
  10   3   0     2195.74     2159.36     28.19 o 
  11   3   0     2466.23     2483.09     27.50 o 
  12   3   0      679.79      679.01     12.56 o 
  13   3   0       56.70       70.47      5.13 o 
  14   3   0      123.59      114.39      6.21 o 
  15   3   0       21.90       17.79      4.15 o 
  16   3   0       22.76       20.45      4.26 o 
  17   3   0      618.87      610.13     16.12 o 
  18   3   0        1.60       -3.00      5.47 o 
  19   3   0      522.28      524.87     15.70 o 
  20   3   0       53.55       54.34      7.54 o 
  21   3   0        3.58        6.34      5.21 o 
  22   3   0       22.66        7.59      7.52 o 
  23   3   0       66.96       64.90      8.35 o 
  24   3   0       27.35       29.02      7.11 o 
   0   4   0     2681.30     2923.14     38.88 o 
   1   4   0      478.13      532.67      9.57 o 
   2   4   0     1166.76     1262.36     28.77 o 
   3   4   0      161.33      155.95      5.28 o 
   4   4   0      181.00      177.66      5.36 o 
   5   4   0      192.16      208.65      9.11 o 
   6   4   0      521.66      479.18     13.37 o 
   7   4   0       51.48       49.85     11.02 o 
   8   4   0       68.74       66.70      5.12 o 
   9   4   0       63.92       75.20      5.72 o 
  10   4   0      101.03      105.55      6.46 o 
  11   4   0      297.85      281.12      9.88 o 
  12   4   0      695.25      725.95     13.78 o 
  13   4   0      119.66      120.02      6.56 o 
  14   4   0      112.61      100.56      6.31 o 
  15   4   0       63.29       60.39      5.65 o 
  16   4   0       34.00       32.10      4.84 o 
  17   4   0      639.23      670.64     20.92 o 
  18   4   0      216.10      224.50     33.23 o 
  19   4   0        0.04       -0.54      4.83 o 
  20   4   0        0.01        6.02      5.46 o 
  21   4   0       71.37       69.50      8.71 o 
  22   4   0       12.51       22.99      6.50 o 
  23   4   0       70.08       70.95      8.96 o 
   1   5   0       79.13       87.03      4.21 o 
   2   5   0       25.40       23.08      3.68 o 
   3   5   0       10.65        9.45      3.89 o 
   4   5   0       22.75       25.92      4.98 o 
   5   5   0      203.57      218.61      9.74 o 
   6   5   0      238.38      246.42     10.92 o 
   7   5   0        0.71       -3.97      3.97 o 
   8   5   0       34.26       31.64      5.88 o 
   9   5   0       28.11       29.16      6.09 o 
  10   5   0       61.07       71.95      8.17 o 
  11   5   0        6.33       -0.21      3.87 o 
  12   5   0      219.89      200.98      8.18 o 
  13   5   0        5.16        7.48      3.80 o 
  14   5   0       28.57       35.02      4.99 o 
  15   5   0       28.40       29.41      5.08 o 
  16   5   0      109.71      113.42     10.53 o 
  17   5   0        4.57        5.32      6.21 o 
  18   5   0       15.96       18.34      4.81 o 
  19   5   0       37.97       69.81      8.39 o 
  20   5   0      263.45      267.00     13.18 o 
  21   5   0        9.60       16.44      6.32 o 
   0   6   0      437.51      444.79     19.57 o 
   1   6   0      137.25      152.24      8.79 o 
   2   6   0       17.59       13.35      6.77 o 
   3   6   0       54.83       55.10      5.32 o 
   4   6   0      202.27      188.71      8.07 o 
   5   6   0       86.62       82.10     15.91 o 
   6   6   0       22.81       16.51      5.70 o 
   7   6   0        0.99        3.05      4.92 o 
   8   6   0       12.99       15.17      6.00 o 
   9   6   0       22.59       21.27     10.15 o 
  10   6   0        8.36        5.53      4.26 o 
  11   6   0       76.06       68.15      7.23 o 
  12   6   0        6.10        8.01      4.86 o 
  13   6   0        0.38        3.99      4.79 o 
  14   6   0        6.59        3.95      5.25 o 
  15   6   0        1.96       10.65      6.78 o 
  16   6   0       47.17       57.93     17.23 o 
  17   6   0       40.16       33.70     12.69 o 
  18   6   0        0.95        1.76      4.52 o 
  19   6   0        0.66       -0.26      5.34 o 
   1   7   0        9.89       12.88      6.28 o 
   2   7   0       41.88       52.12      7.00 o 
   3   7   0        1.00        2.91      4.61 o 
   4   7   0       10.32       17.02      5.48 o 
   5   7   0        9.00        3.99      5.05 o 
   6   7   0       12.28       11.74      5.60 o 
   7   7   0        1.72       -4.24      4.86 o 
   8   7   0       11.12       14.69      5.01 o 
   9   7   0        1.24       -0.33      4.61 o 
  10   7   0       87.18      106.50      8.66 o 
  11   7   0       36.12       36.59      9.57 o 
  12   7   0      101.66      109.76     11.26 o 
  13   7   0       26.75       42.11      8.80 o 
  14   7   0       29.82       49.22     11.92 o 
  15   7   0        0.09       -1.32      6.10 o 
  16   7   0       31.00       31.07      7.88 o 
   3   8   0        9.76        7.51      7.69 o 
   4   8   0       43.01       54.15     12.18 o 
   5   8   0       27.74       21.80     13.69 o 
   6   8   0       34.14       34.54      7.65 o 
   7   8   0        3.76        2.22      7.20 o 
   8   8   0        1.97       -2.95      7.57 o 
   9   8   0        0.74       19.38      9.91 o 
  10   8   0       22.71       52.49     13.48 o 
  11   8   0        0.09       -3.75      7.63 o 
   2   0   1     3050.02     3162.77     29.56 o 
   4   0   1     1928.15     1878.57     20.94 o 
   6   0   1     1291.49     1118.79     14.11 o 
   8   0   1     1956.06     2137.24     20.25 o 
  10   0   1       67.20       57.05      2.89 o 
  12   0   1      288.75      331.00     10.34 o 
  14   0   1      601.68      650.68     18.72 o 
  16   0   1     3938.17     3897.38     45.61 o 
  18   0   1      371.53      306.92     26.68 o 
  20   0   1      167.89      154.58     13.88 o 
  22   0   1      266.37      252.67     19.63 o 
  24   0   1      349.89      324.92     24.43 o 
  26   0   1       25.85       24.12     11.45 o 
   0   1   1       85.82       81.09      2.89 o 
   1   1   1     1036.72      970.72      8.54 o 
   2   1   1      711.29      692.76      7.22 o 
   3   1   1     2501.48     2550.77     21.66 o 
   4   1   1     3140.82     3049.56     25.55 o 
   5   1   1      163.01      166.24      3.35 o 
   6   1   1       30.42       30.54      1.93 o 
   7   1   1      388.53      389.16      5.76 o 
   8   1   1     2268.94     2212.78     27.55 o 
   9   1   1      346.41      315.17      7.10 o 
  10   1   1      167.61      172.34      5.82 o 
  11   1   1      709.43      732.32      8.22 o 
  12   1   1       59.60       49.95      2.62 o 
  13   1   1     1141.65     1113.60     14.80 o 
  14   1   1      112.92      113.39      5.36 o 
  15   1   1      251.70      239.39      7.19 o 
  16   1   1      214.49      191.31      6.77 o 
  17   1   1      393.46      359.37      9.07 o 
  18   1   1      727.15      671.55     12.22 o 
  19   1   1      109.80       93.97      6.26 o 
  20   1   1      126.95      112.08      8.30 o 
  21   1   1      329.27      313.37     12.29 o 
  22   1   1      272.33      240.87     11.50 o 
  23   1   1       13.16       22.80      6.11 o 
  24   1   1       15.35        8.74      5.53 o 
  25   1   1       26.01       38.06      7.19 o 
  26   1   1      117.60      135.52     10.49 o 
   1   2   1    33082.07    32186.15    257.04 o 
   2   2   1     5014.50     5325.97     45.13 o 
   3   2   1     7362.92     7523.63     59.69 o 
   4   2   1      839.66      836.73      9.62 o 
   5   2   1     1282.36     1291.05     13.37 o 
   6   2   1      286.13      271.07      5.59 o 
   7   2   1      632.14      653.93      9.65 o 
   8   2   1      250.20      237.43     11.53 o 
   9   2   1      318.00      284.87      7.14 o 
  10   2   1       90.03       86.56      4.28 o 
  11   2   1      342.87      339.05      7.50 o 
  12   2   1        4.33        0.27      2.41 o 
  13   2   1      489.43      474.77      8.55 o 
  14   2   1      349.79      318.76      6.79 o 
  15   2   1     1073.40     1065.02     14.76 o 
  16   2   1      309.39      314.61     11.65 o 
  17   2   1      210.46      180.03     12.12 o 
  18   2   1      414.90      415.66     11.46 o 
  19   2   1       69.18       82.01     11.11 o 
  20   2   1        3.47        3.48      3.91 o 
  21   2   1       40.91       39.43      6.42 o 
  22   2   1      117.57       91.51      8.59 o 
  23   2   1      160.36      149.43     10.38 o 
  24   2   1       12.00       16.06      6.20 o 
  25   2   1        7.51       10.76      6.28 o 
   0   3   1     2190.04     2224.13     30.11 o 
   1   3   1     1798.11     1881.57     21.44 o 
   2   3   1      457.83      476.01      6.84 o 
   3   3   1      308.86      284.76      8.88 o 
   4   3   1      233.73      246.08     11.50 o 
   5   3   1       93.89       87.70      4.62 o 
   6   3   1      223.80      227.13      7.47 o 
   7   3   1      228.87      222.43      4.94 o 
   8   3   1      398.81      390.14      9.94 o 
   9   3   1      657.12      649.60      9.64 o 
  10   3   1      344.74      361.65     17.26 o 
  11   3   1     2074.62     2157.92     33.64 o 
  12   3   1      923.41      898.71     17.21 o 
  13   3   1      282.85      298.58     12.49 o 
  14   3   1      847.94      856.61     14.90 o 
  15   3   1      575.34      566.38     14.82 o 
  16   3   1       37.89       37.83      4.34 o 
  17   3   1      730.57      713.43     15.20 o 
  18   3   1      126.00      124.97      7.63 o 
  19   3   1      411.17      395.00     14.61 o 
  20   3   1       59.17       47.66      5.96 o 
  21   3   1      121.12      118.14      9.56 o 
  22   3   1      102.30      104.54      9.36 o 
  23   3   1       39.19       41.18      7.27 o 
  24   3   1       13.66       19.86      6.29 o 
   1   4   1     6719.07     7263.03     60.37 o 
   2   4   1     1140.68     1104.06     22.94 o 
   3   4   1     1572.16     1592.75     16.64 o 
   4   4   1     1062.61     1083.91     20.16 o 
   5   4   1     1108.23     1122.11     15.50 o 
   6   4   1      334.15      318.72     11.44 o 
   7   4   1        5.93        4.94      4.04 o 
   8   4   1       98.50      112.49      6.12 o 
   9   4   1       47.27       39.62      5.31 o 
  10   4   1       74.50       75.46      5.67 o 
  11   4   1       66.42       63.50      5.81 o 
  12   4   1      269.48      272.08     10.04 o 
  13   4   1      458.19      465.58     20.43 o 
  14   4   1      342.19      341.96     16.19 o 
  15   4   1       58.13       65.08      5.16 o 
  16   4   1      129.66      126.18      6.47 o 
  17   4   1      113.58      108.74      6.45 o 
  18   4   1      108.91      119.73      7.80 o 
  19   4   1       78.65       76.73      7.02 o 
  20   4   1      105.00      106.13      7.90 o 
  21   4   1       39.41       53.19      7.84 o 
  22   4   1       80.63       82.74      9.46 o 
  23   4   1        7.46        9.53      7.09 o 
   0   5   1       38.85       48.34      5.08 o 
   1   5   1      270.75      261.06      5.94 o 
   2   5   1       27.38       23.29      3.79 o 
   3   5   1      492.26      517.58     14.40 o 
   4   5   1      296.38      314.07     11.66 o 
   5   5   1      263.07      241.57     10.57 o 
   6   5   1        6.87        9.14      4.47 o 
   7   5   1      105.46      126.22      8.89 o 
   8   5   1       61.87       53.99      6.90 o 
   9   5   1      172.86      173.84     10.53 o 
  10   5   1      135.53      137.01      9.92 o 
  11   5   1      944.26      917.65     28.28 o 
  12   5   1      104.29       94.59      7.24 o 
  13   5   1      792.70      792.09     17.98 o 
  14   5   1       76.70       75.32      5.59 o 
  15   5   1      581.59      586.81     12.57 o 
  16   5   1       79.59       89.73      6.14 o 
  17   5   1       28.58       32.26      4.73 o 
  18   5   1      204.88      203.90     13.82 o 
  19   5   1       23.65       21.56      5.33 o 
  20   5   1        3.78        4.10      5.25 o 
  21   5   1      160.61      191.07     12.24 o 
   1   6   1      314.87      305.08     12.10 o 
   2   6   1      203.53      201.13      8.21 o 
   3   6   1      512.52      506.19     12.61 o 
   4   6   1      140.65      141.51      7.22 o 
   5   6   1      269.37      269.26     11.86 o 
   6   6   1       71.58       68.37     10.03 o 
   7   6   1      136.48      150.41     10.03 o 
   8   6   1        8.66       10.38      5.59 o 
   9   6   1       65.80       81.00      9.02 o 
  10   6   1       52.18       46.92      8.04 o 
  11   6   1       48.62       55.95      6.99 o 
  12   6   1        5.67       13.68      5.40 o 
  13   6   1       60.66       61.20     10.18 o 
  14   6   1       13.74       23.62      5.18 o 
  15   6   1       73.54       74.22      7.09 o 
  16   6   1       46.05       50.38      6.54 o 
  17   6   1       25.73       28.31      4.98 o 
  18   6   1       41.49       56.16      6.21 o 
  19   6   1       97.82      116.57     13.84 o 
   0   7   1       11.59        7.57      7.20 o 
   1   7   1       82.92       78.87      7.96 o 
   2   7   1       67.46       48.14      7.17 o 
   3   7   1       37.01       36.93      8.22 o 
   4   7   1       85.94       90.90      8.52 o 
   5   7   1       56.04       55.46      7.39 o 
   6   7   1       41.91       42.21      5.81 o 
   7   7   1       64.24       67.93      9.07 o 
   8   7   1        8.58        2.47      4.55 o 
   9   7   1       34.50       37.48      6.22 o 
  10   7   1       31.23       37.67      9.46 o 
  11   7   1       34.04       29.41      6.25 o 
  12   7   1       97.19      100.44      7.65 o 
  13   7   1       34.69       39.59      6.08 o 
  14   7   1      213.89      182.90     10.02 o 
  15   7   1       27.43       45.26      6.73 o 
  16   7   1       34.85       31.96      7.24 o 
   9   8   1        1.55       13.72      9.17 o 
  10   8   1       11.39       20.12      9.66 o 
  11   8   1        0.29       12.68      8.43 o 
   0   0   2    30495.82    26576.07    418.64 o 
   2   0   2    31790.30    28757.31    391.01 o 
   4   0   2     1415.86     1402.10     25.16 o 
   6   0   2    15993.99    16005.31    143.46 o 
   8   0   2     2553.39     2848.38     30.88 o 
  10   0   2     2222.85     2209.95     26.58 o 
  12   0   2      179.98      193.12      8.48 o 
  14   0   2     1111.76     1110.82     18.45 o 
  16   0   2      159.56      149.20      7.70 o 
  18   0   2     2273.19     2234.47     31.61 o 
  20   0   2       28.83       33.09      6.93 o 
  22   0   2      122.22      137.88     11.24 o 
  24   0   2       19.37       11.69     10.03 o 
  26   0   2      428.10      415.68     27.75 o 
   1   1   2      600.64      572.14      5.96 o 
   2   1   2     4493.09     4778.25     31.52 o 
   3   1   2     1926.43     2041.80     14.86 o 
   4   1   2      307.11      298.40      4.47 o 
   5   1   2     2339.35     2373.91     17.57 o 
   6   1   2     5733.18     5846.97     42.92 o 
   7   1   2      303.27      267.64      4.55 o 
   8   1   2      950.14     1019.79     10.22 o 
   9   1   2      786.61      867.23      9.50 o 
  10   1   2    11894.62    12744.35     83.74 o 
  11   1   2     2049.54     2174.86     19.00 o 
  12   1   2      105.97      102.42      3.85 o 
  13   1   2      897.43      876.04     15.05 o 
  14   1   2      246.35      190.91      5.44 o 
  15   1   2      224.10      214.71      6.73 o 
  16   1   2      370.72      342.15      8.05 o 
  17   1   2      423.68      406.13     11.31 o 
  18   1   2      174.70      159.37      6.62 o 
  19   1   2      153.15      134.89      6.41 o 
  20   1   2       45.25       43.02      5.46 o 
  21   1   2      235.28      209.75     11.17 o 
  22   1   2       79.65       72.13      8.46 o 
  23   1   2       23.93       24.38     10.48 o 
  24   1   2       58.83       74.46      8.44 o 
  25   1   2       30.22       40.11      7.42 o 
  26   1   2       25.96       31.20     11.82 o 
   0   2   2     8008.28     8166.73     92.53 o 
   1   2   2    27170.73    27314.52    190.23 o 
   2   2   2    37528.15    37017.93    341.04 o 
   3   2   2      678.04      651.06      6.46 o 
   4   2   2     3305.17     3362.85     23.78 o 
   5   2   2     1012.23      986.51     10.39 o 
   6   2   2      128.91      131.00      3.95 o 
   7   2   2        4.31        9.34      1.55 o 
   8   2   2      124.67      112.59      3.13 o 
   9   2   2     1172.04     1112.23     11.05 o 
  10   2   2      924.82      925.10     10.04 o 
  11   2   2      679.09      715.66      8.91 o 
  12   2   2      251.90      241.34      6.30 o 
  13   2   2      761.62      734.74     11.40 o 
  14   2   2      571.86      555.08     10.08 o 
  15   2   2      295.69      290.14      8.38 o 
  16   2   2       50.76       46.33      5.18 o 
  17   2   2       52.75       48.35      5.30 o 
  18   2   2      145.41      128.50      7.41 o 
  19   2   2      413.78      376.81     11.44 o 
  20   2   2       11.33       10.81      4.69 o 
  21   2   2      179.25      174.86      9.01 o 
  22   2   2      135.30      143.60      8.61 o 
  23   2   2       37.71       28.48      6.78 o 
  24   2   2        3.38        6.65      5.91 o 
  25   2   2       30.84       44.06      7.80 o 
   1   3   2     1353.81     1392.69     13.24 o 
   2   3   2      200.35      190.43      4.59 o 
   3   3   2       30.22       23.24      1.83 o 
   4   3   2       23.56       24.80      1.71 o 
   5   3   2      422.88      398.93      6.32 o 
   6   3   2      409.82      390.16      8.97 o 
   7   3   2      435.41      458.67      7.16 o 
   8   3   2      107.82      104.35      3.85 o 
   9   3   2      197.60      194.68      5.12 o 
  10   3   2        1.91        2.32      2.06 o 
  11   3   2      555.52      543.78     15.01 o 
  12   3   2      362.41      374.43      9.57 o 
  13   3   2      254.45      264.21     12.20 o 
  14   3   2       83.47       76.76      5.83 o 
  15   3   2      781.44      774.03     15.03 o 
  16   3   2      682.65      668.52     12.41 o 
  17   3   2     1231.66     1235.81     20.46 o 
  18   3   2      505.49      527.07     13.44 o 
  19   3   2      248.61      232.41      9.82 o 
  20   3   2      107.18      116.39      7.97 o 
  21   3   2       30.58       38.77      5.84 o 
  22   3   2        8.88        7.50      4.67 o 
  23   3   2       55.00       53.67      8.33 o 
  24   3   2       48.10       49.42      9.34 o 
   0   4   2    14790.14    15665.57    143.54 o 
   1   4   2     2922.03     3060.58     23.61 o 
   2   4   2      204.97      193.29      5.82 o 
   3   4   2     2619.01     2771.89     23.66 o 
   4   4   2     2255.33     2267.68     24.27 o 
   5   4   2      570.92      586.32     11.28 o 
   6   4   2       31.19       22.92      3.82 o 
   7   4   2      238.13      228.79      8.28 o 
   8   4   2      244.63      227.21      7.15 o 
   9   4   2       22.36       25.69      3.67 o 
  10   4   2        9.61       15.45      3.41 o 
  11   4   2      102.48      103.19      5.83 o 
  12   4   2      210.14      230.99      8.73 o 
  13   4   2      115.82      104.46      6.30 o 
  14   4   2      134.15      127.19      8.22 o 
  15   4   2       25.64       26.75      4.80 o 
  16   4   2        8.58        9.95      4.06 o 
  17   4   2       22.05       14.43      4.45 o 
  18   4   2        1.99       -0.46      4.05 o 
  19   4   2       50.51       48.47      6.09 o 
  20   4   2       10.04        3.75      4.36 o 
  21   4   2       13.79       10.84      5.01 o 
  22   4   2        7.33       16.94      5.50 o 
  23   4   2        5.43        4.86      5.68 o 
   1   5   2       50.58       59.69      3.49 o 
   2   5   2      181.47      170.25      7.44 o 
   3   5   2       88.27       87.24      6.15 o 
   4   5   2       25.04       24.28      4.05 o 
   5   5   2      102.94      107.57      8.18 o 
   6   5   2       45.04       42.49      5.08 o 
   7   5   2       73.36       74.61      7.58 o 
   8   5   2       55.45       58.82      6.76 o 
   9   5   2      322.40      328.74     15.88 o 
  10   5   2      312.10      318.38     11.62 o 
  11   5   2       69.39       65.36      5.45 o 
  12   5   2      101.45       97.73      6.39 o 
  13   5   2      125.61      127.80      9.40 o 
  14   5   2       40.89       48.39      7.68 o 
  15   5   2      134.49      129.94      8.95 o 
  16   5   2      125.32      132.92     10.77 o 
  17   5   2       61.44       67.40      5.80 o 
  18   5   2        4.65        3.56      4.84 o 
  19   5   2       67.42       65.35      7.04 o 
  20   5   2       56.03       74.09      7.64 o 
  21   5   2       54.09       59.77      7.40 o 
   0   6   2      395.10      414.95     20.00 o 
   1   6   2      130.56      110.67      8.42 o 
   2   6   2      670.79      662.67     24.55 o 
   3   6   2      503.44      491.04     13.71 o 
   4   6   2       44.65       42.74      5.14 o 
   5   6   2      147.37      129.69      7.46 o 
   6   6   2       53.65       50.00      5.83 o 
   7   6   2       46.64       44.16      5.70 o 
   8   6   2       30.22       38.05      5.65 o 
   9   6   2       35.98       51.80      6.46 o 
  10   6   2       77.17       81.86      8.26 o 
  11   6   2        3.86        3.36      4.82 o 
  12   6   2       41.21       45.99      6.52 o 
  13   6   2       75.04       72.57      7.77 o 
  14   6   2       58.88       61.03      7.76 o 
  15   6   2       24.36       35.31      6.96 o 
  16   6   2       32.92       35.16      5.85 o 
  17   6   2       28.05       23.99      5.57 o 
  18   6   2        2.22        2.66      4.76 o 
  19   6   2       17.90       14.32      8.00 o 
   1   7   2       23.87       24.46      6.22 o 
   2   7   2       43.87       36.24      6.61 o 
   3   7   2        3.41        9.90      5.31 o 
   4   7   2       13.50       20.83      6.17 o 
   5   7   2       26.57       22.73      6.19 o 
   6   7   2        6.79        5.22      5.16 o 
   7   7   2        1.25       -4.18      4.85 o 
   8   7   2       31.57       43.89      6.27 o 
   9   7   2      127.69      131.19     10.97 o 
  10   7   2        4.87       -2.41      4.58 o 
  11   7   2        7.23        5.62      6.59 o 
  12   7   2      152.24      164.78     10.49 o 
  13   7   2        0.39        2.36      5.57 o 
  14   7   2       22.13       18.17      5.23 o 
  15   7   2       21.44       25.98      6.04 o 
  16   7   2        6.18        6.63      5.02 o 
   0   8   2       27.30       20.80      9.11 o 
   1   8   2        3.46       -4.10      5.57 o 
   2   8   2       43.97       42.82      7.84 o 
   3   8   2       25.62       20.84     10.89 o 
   4   8   2      115.21      124.94     10.61 o 
   5   8   2       23.20       23.53      7.11 o 
   6   8   2       16.40        5.67      5.96 o 
   7   8   2        4.87        0.43      5.54 o 
   8   8   2       18.69       21.96      6.93 o 
   9   8   2       15.08       -7.14      9.17 o 
  10   8   2        0.71       -8.68      8.68 o 
  11   8   2       20.62       26.89      8.46 o 
   2   0   3    25537.46    25565.11    277.00 o 
   4   0   3       30.96       20.42      3.75 o 
   6   0   3     8009.08     7787.25     72.54 o 
   8   0   3     3450.27     3907.54     40.72 o 
  10   0   3     2646.77     2544.15     29.70 o 
  12   0   3      239.42      236.21      7.92 o 
  14   0   3       55.11       47.27      4.92 o 
  16   0   3      208.59      203.83      9.57 o 
  18   0   3      478.21      451.58     25.04 o 
  20   0   3      698.11      693.44     27.64 o 
  22   0   3        6.75        2.21      8.40 o 
  24   0   3       20.57       20.61     10.71 o 
   0   1   3      532.55      510.10      9.70 o 
   1   1   3      729.28      760.72      7.95 o 
   2   1   3      142.42      132.63      2.74 o 
   3   1   3     3761.22     3747.42     25.93 o 
   4   1   3     2000.68     2140.93     16.37 o 
   5   1   3     2849.58     2859.98     21.02 o 
   6   1   3      235.89      240.42      4.36 o 
   7   1   3      502.18      485.13      6.44 o 
   8   1   3     1790.30     2090.54     17.33 o 
   9   1   3     1095.43     1123.67     11.44 o 
  10   1   3     2590.53     2627.08     21.50 o 
  11   1   3       72.00       79.43      3.63 o 
  12   1   3      144.91      145.27      5.59 o 
  13   1   3      939.89      962.31     11.76 o 
  14   1   3      421.77      408.28      7.70 o 
  15   1   3      223.84      209.90      6.00 o 
  16   1   3       17.41       19.50      3.19 o 
  17   1   3      476.21      454.92      8.91 o 
  18   1   3     2595.81     2638.80     28.04 o 
  19   1   3      440.59      418.95     11.38 o 
  20   1   3      266.31      238.00      9.42 o 
  21   1   3       61.64       56.42      6.10 o 
  22   1   3      304.86      304.88     12.75 o 
  23   1   3        5.40       11.45      4.67 o 
  24   1   3       66.27       81.73      8.68 o 
  25   1   3       15.77       12.46      6.18 o 
   1   2   3     6046.30     6260.32     45.97 o 
   2   2   3     1570.73     1538.80     13.95 o 
   3   2   3      957.69      979.02      8.92 o 
   4   2   3     3331.10     3463.71     24.69 o 
   5   2   3      169.85      173.18      4.12 o 
   6   2   3     1644.31     1692.66     14.15 o 
   7   2   3     1632.02     1677.00     14.28 o 
   8   2   3      720.71      750.18     10.01 o 
   9   2   3      776.22      786.39      9.69 o 
  10   2   3      265.09      301.68      5.58 o 
  11   2   3      989.25      985.72     11.10 o 
  12   2   3      347.92      316.07      6.25 o 
  13   2   3      164.77      154.07      5.63 o 
  14   2   3      677.87      665.14     13.12 o 
  15   2   3      396.73      380.82      8.80 o 
  16   2   3      511.78      488.55     11.81 o 
  17   2   3        4.50        2.47      3.70 o 
  18   2   3      313.49      296.02     10.72 o 
  19   2   3      485.00      487.22     12.83 o 
  20   2   3       68.27       65.81      6.43 o 
  21   2   3      115.24      116.37      7.90 o 
  22   2   3      110.63       94.19      7.63 o 
  23   2   3      101.56      104.99      8.85 o 
  24   2   3       27.19       34.46      6.07 o 
  25   2   3       86.78      101.30      9.88 o 
   0   3   3     1676.42     1664.71     20.26 o 
   1   3   3     2168.60     2136.63     18.91 o 
   2   3   3      766.94      744.97      8.89 o 
   3   3   3      174.75      163.40      4.10 o 
   4   3   3      725.35      715.15      8.51 o 
   5   3   3       12.02       11.64      1.51 o 
   6   3   3      349.07      353.42      6.30 o 
   7   3   3     1577.40     1553.61     15.83 o 
   8   3   3     1325.10     1277.89     18.59 o 
   9   3   3     2539.18     2602.99     26.58 o 
  10   3   3      196.09      218.94      5.91 o 
  11   3   3      332.80      318.99      9.93 o 
  12   3   3      675.27      678.43     12.85 o 
  13   3   3       60.50       61.35      5.11 o 
  14   3   3       34.94       42.76      4.90 o 
  15   3   3       31.94       31.29      4.69 o 
  16   3   3      181.66      186.24      8.28 o 
  17   3   3      214.01      228.99      9.93 o 
  18   3   3      500.25      501.92     13.14 o 
  19   3   3       55.36       49.23      6.08 o 
  20   3   3       26.01       30.47      5.42 o 
  21   3   3       10.69       18.06      5.34 o 
  22   3   3       69.58       68.56      7.22 o 
  23   3   3       15.75       16.24      5.33 o 
  24   3   3       26.01       36.76      6.46 o 
   1   4   3     1224.61     1221.40     12.25 o 
   2   4   3     2508.94     2593.96     23.02 o 
   3   4   3     2952.67     3042.40     25.98 o 
   4   4   3     1708.89     1761.82     22.11 o 
   5   4   3     1231.88     1255.25     15.89 o 
   6   4   3      100.32       89.78      4.55 o 
   7   4   3       80.99       81.49      4.58 o 
   8   4   3      322.04      324.64     10.05 o 
   9   4   3      199.75      182.05      9.47 o 
  10   4   3      207.28      205.34      7.22 o 
  11   4   3       35.74       34.17      4.16 o 
  12   4   3       86.85       82.61      5.66 o 
  13   4   3       68.33       59.13      5.60 o 
  14   4   3        1.19        2.35      3.56 o 
  15   4   3      339.43      345.97     10.62 o 
  16   4   3      394.54      427.71     15.00 o 
  17   4   3      141.85      149.60      8.24 o 
  18   4   3      333.24      348.62     23.72 o 
  19   4   3        5.15        7.67      4.31 o 
  20   4   3       15.40       15.15      5.14 o 
  21   4   3       22.16       33.35      5.94 o 
  22   4   3       11.45        3.61      7.50 o 
  23   4   3       34.70       43.14      6.75 o 
   0   5   3      574.61      570.57     11.77 o 
   1   5   3       50.59       48.32      3.44 o 
   2   5   3      425.53      408.90      8.28 o 
   3   5   3      614.92      644.38     21.79 o 
   4   5   3      293.72      298.84     10.36 o 
   5   5   3      116.78      118.70      6.66 o 
   6   5   3       82.74       75.81      6.71 o 
   7   5   3      104.65      112.15      6.94 o 
   8   5   3      235.22      225.90     11.14 o 
   9   5   3      221.70      214.43      9.36 o 
  10   5   3       16.87        7.63      4.96 o 
  11   5   3      299.37      275.37     12.65 o 
  12   5   3       21.40       21.03      4.89 o 
  13   5   3      231.59      211.25      8.58 o 
  14   5   3      307.87      298.50     12.55 o 
  15   5   3      104.38      124.38      7.54 o 
  16   5   3       24.88       22.66      9.17 o 
  17   5   3      422.92      440.71     12.83 o 
  18   5   3      375.08      382.72     19.58 o 
  19   5   3       66.31       73.50      9.02 o 
  20   5   3       27.45       32.81      7.40 o 
  21   5   3       26.72       30.77      8.11 o 
   1   6   3     1695.33     1725.86     25.73 o 
   2   6   3      738.58      703.32     22.04 o 
   3   6   3      272.06      258.33     18.28 o 
   4   6   3       56.96       58.06      5.07 o 
   5   6   3      204.33      194.72      8.83 o 
   6   6   3      115.58      108.46      7.32 o 
   7   6   3       41.71       39.17      5.60 o 
   8   6   3       35.44       35.08      5.71 o 
   9   6   3       53.53       54.91      6.55 o 
  10   6   3       18.71       20.59      6.74 o 
  11   6   3      212.73      231.74     10.82 o 
  12   6   3      111.60      120.00      8.87 o 
  13   6   3       60.96       51.46      7.35 o 
  14   6   3       90.46      101.18      9.05 o 
  15   6   3       75.11       74.70      8.48 o 
  16   6   3       31.09       38.77      7.45 o 
  17   6   3       68.79       71.14      8.92 o 
  18   6   3       54.77       33.87      7.73 o 
  19   6   3       13.17       11.67      6.70 o 
   0   7   3      259.73      265.90     18.65 o 
   1   7   3       13.44        8.79      9.23 o 
   2   7   3       86.26       90.82      9.51 o 
   3   7   3       95.59       90.26     15.72 o 
   4   7   3       17.61       18.90      6.49 o 
   5   7   3        5.07        6.88     10.18 o 
   6   7   3       73.76       75.06      7.05 o 
   7   7   3       15.94       14.05      6.06 o 
   8   7   3       18.39       19.76      5.34 o 
   9   7   3        5.85        7.75      4.90 o 
  10   7   3       46.67       44.01      6.69 o 
  11   7   3       14.56       14.29      7.41 o 
  12   7   3      206.60      215.20     11.72 o 
  13   7   3      163.33      181.19     11.27 o 
  14   7   3       80.40       84.95      9.18 o 
  15   7   3      151.49      149.38     11.19 o 
   1   8   3      224.90      202.15     18.65 o 
   2   8   3       40.03       43.97      7.89 o 
   3   8   3       18.56       21.97      6.78 o 
   4   8   3      128.49       97.21     10.07 o 
   5   8   3        1.04        2.94      5.74 o 
   6   8   3       40.88       28.36     10.06 o 
   7   8   3       10.33       10.67      6.24 o 
   8   8   3        4.05        7.48      6.42 o 
   9   8   3        5.56       -1.85      9.97 o 
  10   8   3       15.26        9.66     10.89 o 
   0   0   4    17761.23    17840.92    279.44 o 
   2   0   4      334.72      345.45      6.59 o 
   4   0   4     2757.57     3011.27     37.51 o 
   6   0   4      324.38      341.17      8.92 o 
   8   0   4     2304.14     2437.01     28.10 o 
  10   0   4      412.35      364.53      9.06 o 
  12   0   4      264.89      280.75      8.71 o 
  14   0   4      931.43      922.29     16.99 o 
  16   0   4       36.28       31.40      8.25 o 
  18   0   4      173.96      172.96      9.64 o 
  20   0   4       54.12       52.12      6.54 o 
  22   0   4      146.39      113.67     11.05 o 
  24   0   4       85.01      122.03     17.11 o 
   1   1   4      641.31      658.12     11.90 o 
   2   1   4     1198.62     1233.74     11.32 o 
   3   1   4     3303.01     3261.07     23.27 o 
   4   1   4      391.92      369.05      5.19 o 
   5   1   4     1078.06     1082.91     10.23 o 
   6   1   4     1293.85     1235.96     11.52 o 
   7   1   4       37.45       32.26      2.24 o 
   8   1   4      254.42      265.19      5.19 o 
   9   1   4      870.67      922.71     10.41 o 
  10   1   4      424.50      518.79      8.44 o 
  11   1   4      161.59      147.21      4.55 o 
  12   1   4      293.21      284.84      6.17 o 
  13   1   4      244.18      234.34      5.86 o 
  14   1   4      267.14      281.90      6.62 o 
  15   1   4      961.67      926.87     12.32 o 
  16   1   4     1974.05     1993.28     20.16 o 
  17   1   4      172.61      156.11      5.75 o 
  18   1   4       55.37       53.53      4.91 o 
  19   1   4      326.29      292.78      9.18 o 
  20   1   4       18.25        4.51      3.53 o 
  21   1   4       19.06       25.22      4.99 o 
  22   1   4        9.98       17.33      4.89 o 
  23   1   4      110.57      110.34      8.02 o 
  24   1   4       87.83       95.93     11.24 o 
  25   1   4       12.15       11.48      6.05 o 
   0   2   4      964.56      991.55     14.66 o 
   1   2   4      415.20      403.34      6.20 o 
   2   2   4      754.00      767.58      9.03 o 
   3   2   4      601.23      604.50      6.67 o 
   4   2   4     3485.63     3459.95     25.13 o 
   5   2   4     2392.16     2461.49     19.17 o 
   6   2   4      743.36      787.74      9.89 o 
   7   2   4     2927.89     3037.73     23.46 o 
   8   2   4      299.50      303.17      5.43 o 
   9   2   4      196.52      186.63      4.50 o 
  10   2   4      269.50      280.17      6.95 o 
  11   2   4      420.23      396.65      6.80 o 
  12   2   4       75.38       72.67      3.55 o 
  13   2   4      501.97      523.31     12.98 o 
  14   2   4       52.21       51.00      4.28 o 
  15   2   4       41.99       40.48      4.18 o 
  16   2   4       32.66       33.02      4.04 o 
  17   2   4       99.57       92.10      6.53 o 
  18   2   4       83.79       77.85      6.40 o 
  19   2   4      247.55      243.99      9.42 o 
  20   2   4       30.66       39.28      6.94 o 
  21   2   4       52.46       49.32      6.35 o 
  22   2   4       23.55       18.99      5.76 o 
  23   2   4       11.94       11.31      5.62 o 
  24   2   4       24.84       31.33      6.39 o 
  25   2   4       74.23       87.69      8.87 o 
   1   3   4     1100.26     1077.65     11.89 o 
   2   3   4      907.73      888.29     10.44 o 
   3   3   4      150.79      149.78      4.22 o 
   4   3   4       10.28       11.72      2.01 o 
   5   3   4       98.74      105.40      4.30 o 
   6   3   4       70.22       60.14      2.89 o 
   7   3   4      140.68      132.69      4.16 o 
   8   3   4      529.58      524.23      8.51 o 
   9   3   4     2055.63     2115.66     20.93 o 
  10   3   4      573.00      560.80      9.67 o 
  11   3   4      396.02      395.50     10.64 o 
  12   3   4       40.97       38.81      4.40 o 
  13   3   4      193.57      187.34      7.53 o 
  14   3   4      712.48      742.98     14.37 o 
  15   3   4      174.38      177.51      7.95 o 
  16   3   4      441.29      423.17     11.49 o 
  17   3   4      183.68      169.75      8.22 o 
  18   3   4       34.55       35.81      5.55 o 
  19   3   4      338.52      327.12     11.10 o 
  20   3   4       59.73       52.30      6.36 o 
  21   3   4       10.22       10.47      5.02 o 
  22   3   4       11.94        8.81      4.85 o 
  23   3   4      129.50      161.58      9.81 o 
  24   3   4       49.17       62.46      7.54 o 
   0   4   4     4354.75     4597.51     48.30 o 
   1   4   4      372.46      367.18      7.39 o 
   2   4   4     1229.65     1258.66     13.87 o 
   3   4   4     1058.44     1085.55     12.56 o 
   4   4   4      958.14      996.60     14.09 o 
   5   4   4      161.06      158.68      8.36 o 
   6   4   4      654.39      642.86     11.15 o 
   7   4   4      715.43      762.57     10.62 o 
   8   4   4      182.09      168.66     10.25 o 
   9   4   4       15.65       15.87      3.28 o 
  10   4   4       27.48       26.51      3.77 o 
  11   4   4      419.34      406.91     10.08 o 
  12   4   4       74.55       75.54      7.19 o 
  13   4   4      205.08      216.84      8.22 o 
  14   4   4      116.83      104.37      6.52 o 
  15   4   4       42.18       41.72      8.95 o 
  16   4   4        0.32       -0.56      3.68 o 
  17   4   4        2.95        0.61      4.55 o 
  18   4   4       18.28       24.59      4.93 o 
  19   4   4       30.59       32.06      5.63 o 
  20   4   4        0.01       -4.00      4.00 o 
  21   4   4      160.13      167.68      9.62 o 
  22   4   4       42.77       48.41      6.72 o 
   1   5   4      408.94      419.42      8.27 o 
   2   5   4      194.14      197.77      5.95 o 
   3   5   4      251.63      243.97      7.30 o 
   4   5   4       42.17       48.48      5.10 o 
   5   5   4      254.93      247.21      9.21 o 
   6   5   4       67.04       71.43      7.94 o 
   7   5   4      325.17      298.93     10.40 o 
   8   5   4       32.34       31.45      5.04 o 
   9   5   4      135.61      116.27      9.36 o 
  10   5   4      154.42      147.44      8.57 o 
  11   5   4       27.89       36.13      5.90 o 
  12   5   4       76.10       75.90      9.20 o 
  13   5   4      478.15      495.88     15.21 o 
  14   5   4      354.18      373.77     13.49 o 
  15   5   4       96.41       94.25      8.79 o 
  16   5   4      137.30      131.41      9.87 o 
  17   5   4       69.29       81.91      8.83 o 
  18   5   4       70.03       67.86     11.69 o 
  19   5   4      128.20      130.82     10.82 o 
  20   5   4        2.52       -4.30      7.75 o 
  21   5   4      114.34      132.35     11.54 o 
   0   6   4      307.95      303.99     19.08 o 
   1   6   4      244.58      229.58      9.20 o 
   2   6   4      567.75      562.37     14.06 o 
   3   6   4      105.76      103.36      7.10 o 
   4   6   4      375.63      353.20      9.93 o 
   5   6   4      551.32      521.26     13.77 o 
   6   6   4       49.76       46.98      5.89 o 
   7   6   4      127.69      126.94     10.61 o 
   8   6   4       11.59       12.16      5.61 o 
   9   6   4       47.83       42.92     10.28 o 
  10   6   4       35.50       43.65      6.15 o 
  11   6   4       19.41       17.44      5.26 o 
  12   6   4       24.43       27.23      5.90 o 
  13   6   4       54.37       58.66      7.68 o 
  14   6   4        9.41        5.94      5.23 o 
  15   6   4       79.40       90.40      9.00 o 
  16   6   4       37.87       38.81      7.20 o 
  17   6   4       40.34       52.12      8.40 o 
  18   6   4        8.08        1.58      6.32 o 
   1   7   4       23.34       19.11      6.24 o 
   2   7   4        1.71        2.16      5.32 o 
   3   7   4       48.82       41.72      7.39 o 
   4   7   4      140.61      157.60     11.20 o 
   5   7   4       41.55       53.63      8.56 o 
   6   7   4       44.97       54.72      9.69 o 
   7   7   4       45.67       30.06      8.46 o 
   8   7   4       26.95       38.24      7.74 o 
   9   7   4        9.47        8.87      4.95 o 
  10   7   4       13.59       15.02      5.83 o 
  11   7   4        3.70       -3.53      5.10 o 
  12   7   4       73.09       76.31      8.52 o 
  13   7   4       41.12       49.76      7.91 o 
  14   7   4       22.23       19.74      6.63 o 
  15   7   4        0.81        4.86      5.76 o 
   0   8   4      115.51       86.95     14.22 o 
   1   8   4       26.45       31.60      7.42 o 
   2   8   4       13.61       12.37      6.50 o 
   3   8   4      160.02      152.95     11.92 o 
   4   8   4      217.02      204.75     17.78 o 
   5   8   4       20.05       14.63      6.69 o 
   6   8   4        9.73       -3.52      6.46 o 
   7   8   4       10.45        0.20      5.39 o 
   8   8   4       15.86       16.57      7.01 o 
   9   8   4       19.47       32.12     12.92 o 
  10   8   4        2.16       -6.06      6.06 o 
   2   0   5     1088.41     1041.42     13.77 o 
   4   0   5      943.69      975.40     13.58 o 
   6   0   5      246.61      248.63     12.40 o 
   8   0   5    11065.75    12262.73    139.12 o 
  10   0   5      253.77      255.55     11.43 o 
  12   0   5     1185.73     1105.11     18.09 o 
  14   0   5     1344.35     1331.68     24.73 o 
  16   0   5      115.31       98.36      6.95 o 
  18   0   5     1213.02     1136.11     25.20 o 
  20   0   5      223.33      250.06     16.45 o 
  22   0   5       24.67       32.09      7.77 o 
   0   1   5    15997.38    16281.84    125.20 o 
   1   1   5     3694.21     3746.49     30.18 o 
   2   1   5      116.09      120.25      3.24 o 
   3   1   5     1481.81     1509.11     13.94 o 
   4   1   5       25.16       42.13      3.16 o 
   5   1   5       57.01       62.61      2.68 o 
   6   1   5      443.11      472.26     10.89 o 
   7   1   5     1436.90     1534.51     14.21 o 
   8   1   5     7460.74     8073.25     55.30 o 
   9   1   5     1369.23     1424.32     14.03 o 
  10   1   5     1404.69     1451.66     14.55 o 
  11   1   5       41.77       44.61      3.14 o 
  12   1   5      375.64      329.57      6.84 o 
  13   1   5      100.57       77.76      4.06 o 
  14   1   5      577.67      552.40      9.60 o 
  15   1   5      175.12      173.33      7.40 o 
  16   1   5      386.60      369.22      8.10 o 
  17   1   5      383.68      369.90     12.30 o 
  18   1   5       61.14       45.86      4.89 o 
  19   1   5      302.49      297.62     10.88 o 
  20   1   5       14.58        5.95      3.70 o 
  21   1   5      157.00      174.94     11.17 o 
  22   1   5       29.20       27.61      5.48 o 
  23   1   5       61.13       67.45      6.97 o 
  24   1   5      136.04      175.33     11.85 o 
  25   1   5        5.77       13.73      9.31 o 
   1   2   5      439.63      477.25      7.65 o 
   2   2   5     1464.01     1501.25     16.76 o 
   3   2   5     2409.56     2424.34     18.83 o 
   4   2   5       26.02       20.53      1.84 o 
   5   2   5     3653.56     3855.38     28.20 o 
   6   2   5     1038.58     1029.09     10.76 o 
   7   2   5     2176.57     2297.92     19.07 o 
   8   2   5      127.80      128.08      4.03 o 
   9   2   5       39.09       62.35      3.10 o 
  10   2   5      117.49      111.85      5.83 o 
  11   2   5      692.17      651.77     10.18 o 
  12   2   5      915.65      860.26     11.02 o 
  13   2   5        2.00       10.60      3.12 o 
  14   2   5      161.19      162.25      6.22 o 
  15   2   5      107.16      100.92      5.47 o 
  16   2   5       79.07       73.89      5.19 o 
  17   2   5      438.11      415.39     12.02 o 
  18   2   5       37.02       34.97      5.36 o 
  19   2   5      137.57      140.77      8.07 o 
  20   2   5       73.42       75.80      6.84 o 
  21   2   5       12.52       11.60      4.99 o 
  22   2   5      139.43      124.75      9.88 o 
  23   2   5      109.42      112.15      8.54 o 
  24   2   5       41.44       65.28      7.42 o 
   0   3   5       58.88       60.74      4.19 o 
   1   3   5      218.42      213.95      6.63 o 
   2   3   5     2031.68     2176.99     20.19 o 
   3   3   5     1006.30     1077.21     12.34 o 
   4   3   5      400.90      373.32      6.78 o 
   5   3   5      814.16      832.93      9.14 o 
   6   3   5      467.99      486.64      6.78 o 
   7   3   5      160.13      179.14      4.42 o 
   8   3   5      171.50      168.67      5.23 o 
   9   3   5     1108.88     1169.69     14.30 o 
  10   3   5      344.21      328.42      8.44 o 
  11   3   5      168.22      153.42      5.69 o 
  12   3   5      101.73       97.86      4.89 o 
  13   3   5       41.85       41.63      4.69 o 
  14   3   5      233.28      203.11      8.06 o 
  15   3   5      501.33      463.05     11.77 o 
  16   3   5       13.25       12.77      4.41 o 
  17   3   5      762.23      754.30     19.38 o 
  18   3   5      558.92      544.34     13.93 o 
  19   3   5       65.81       67.87      7.15 o 
  20   3   5        3.01        5.20      4.36 o 
  21   3   5       32.17       37.14      6.10 o 
  22   3   5      137.54      154.59     12.94 o 
  23   3   5       31.55       36.80      6.52 o 
   1   4   5      236.11      230.27      6.22 o 
   2   4   5     1704.47     1801.07     18.28 o 
   3   4   5      109.88      103.97      6.14 o 
   4   4   5        5.16        4.16      2.68 o 
   5   4   5       95.35      100.65     12.10 o 
   6   4   5      434.99      426.23      9.37 o 
   7   4   5        2.05        4.05      2.79 o 
   8   4   5      275.21      272.57      9.98 o 
   9   4   5      207.40      207.18     12.74 o 
  10   4   5      299.95      284.17     19.49 o 
  11   4   5       37.16       41.13      6.01 o 
  12   4   5      381.54      373.40     12.45 o 
  13   4   5       85.53       75.88      8.12 o 
  14   4   5      162.11      166.34      9.63 o 
  15   4   5      154.86      144.51     19.21 o 
  16   4   5      260.17      239.87     11.63 o 
  17   4   5       51.55       47.95      7.04 o 
  18   4   5       53.71       48.95      7.15 o 
  19   4   5        6.36       10.15      6.51 o 
  20   4   5      164.60      167.90     11.59 o 
  21   4   5       40.91       48.24      8.47 o 
  22   4   5        4.37       -3.81      6.16 o 
   0   5   5       82.42       84.78      7.28 o 
   1   5   5      117.58      128.38      5.17 o 
   2   5   5       76.09       72.92      4.30 o 
   3   5   5      366.42      393.00      9.25 o 
   4   5   5      132.73      115.61      6.85 o 
   5   5   5      115.44      117.28      7.40 o 
   6   5   5       42.09       36.95      5.55 o 
   7   5   5       68.22       71.33      6.45 o 
   8   5   5      517.66      514.75     14.12 o 
   9   5   5       95.73       85.14      7.19 o 
  10   5   5      141.05      146.23      8.66 o 
  11   5   5      214.19      220.26     12.27 o 
  12   5   5      116.78      113.08      8.67 o 
  13   5   5       86.75       85.57      8.54 o 
  14   5   5      269.24      260.81     22.42 o 
  15   5   5      101.40      102.43      9.01 o 
  16   5   5       53.14       61.36      8.56 o 
  17   5   5       43.27       43.47      7.59 o 
  18   5   5       73.21       87.83      9.21 o 
  19   5   5       11.80        2.07      5.70 o 
  20   5   5       28.68       26.98     13.25 o 
   1   6   5      568.16      576.60     14.41 o 
   2   6   5      250.10      231.14      9.60 o 
   3   6   5       82.07       82.80      6.75 o 
   4   6   5      252.21      237.21     11.97 o 
   5   6   5      293.53      293.27     10.83 o 
   6   6   5       35.84       37.66      5.66 o 
   7   6   5      178.96      179.70     13.56 o 
   8   6   5       16.24       13.56      4.87 o 
   9   6   5       12.65       15.97      5.06 o 
  10   6   5       32.96       37.23      6.18 o 
  11   6   5       65.68       71.55      9.84 o 
  12   6   5      101.10       94.37      8.45 o 
  13   6   5      209.15      215.59     20.41 o 
  14   6   5       39.14       31.30      6.80 o 
  15   6   5        2.92        0.09      5.16 o 
  16   6   5       78.86       65.72      8.46 o 
  17   6   5       52.89       59.25      8.56 o 
  18   6   5       36.97       35.55     14.10 o 
   0   7   5       13.91       15.69      8.31 o 
   1   7   5       11.05       13.09      5.72 o 
   2   7   5       18.99       29.00      6.49 o 
   3   7   5       61.90       68.53      8.68 o 
   4   7   5        9.55       16.78      6.24 o 
   5   7   5       26.51       30.21      5.86 o 
   6   7   5       35.71       36.68      6.08 o 
   7   7   5      106.65      115.53     10.76 o 
   8   7   5       21.06       19.65      6.80 o 
   9   7   5      163.78      166.39     10.20 o 
  10   7   5       14.75        9.97      5.62 o 
  11   7   5       66.98       78.46      8.37 o 
  12   7   5       53.73       56.04      7.92 o 
  13   7   5       33.46       32.80     10.49 o 
  14   7   5       53.44       62.91      9.04 o 
   1   8   5      115.74      113.17     11.37 o 
   2   8   5      134.67      162.53     12.90 o 
   3   8   5       91.20       84.84     10.59 o 
   4   8   5      123.07      112.11     11.14 o 
   5   8   5       52.65       57.02     11.60 o 
   6   8   5       70.46       48.13      8.86 o 
   7   8   5       13.50       31.16      7.46 o 
   8   8   5        4.03        0.25     10.09 o 
   9   8   5       14.79       12.55     11.63 o 
   0   0   6    15330.62    16280.00    178.18 o 
   2   0   6     5039.09     5164.39     86.79 o 
   4   0   6     1568.65     1580.76     19.79 o 
   6   0   6     6474.52     7226.01     70.05 o 
   8   0   6     3691.99     3851.99     41.72 o 
  10   0   6      189.89      246.99      8.39 o 
  12   0   6       82.89       83.51      5.90 o 
  14   0   6       71.47       69.27      5.99 o 
  16   0   6      261.04      281.30     10.70 o 
  18   0   6       39.95       33.48      5.88 o 
  20   0   6       95.86      105.00      8.10 o 
  22   0   6        0.93        6.81      6.57 o 
  24   0   6       61.01       43.01      9.15 o 
   1   1   6     1517.71     1479.19     15.91 o 
   2   1   6     1004.95     1133.32     10.64 o 
   3   1   6     2107.44     2198.34     17.74 o 
   4   1   6        4.80       -0.07      1.66 o 
   5   1   6      620.84      598.56      7.69 o 
   6   1   6      207.06      235.01      5.05 o 
   7   1   6     1348.02     1437.76     13.89 o 
   8   1   6     1240.01     1228.22     12.80 o 
   9   1   6       72.96       72.76      3.51 o 
  10   1   6       26.08       26.33      2.84 o 
  11   1   6       99.44       91.36      4.08 o 
  12   1   6       21.01       19.10      2.92 o 
  13   1   6      375.17      391.43      7.98 o 
  14   1   6     3252.38     3256.69     28.27 o 
  15   1   6      421.30      406.48      8.44 o 
  16   1   6     1056.68      973.83     16.48 o 
  17   1   6      172.96      156.03      6.90 o 
  18   1   6      631.96      593.40     12.19 o 
  19   1   6       74.75       68.39      5.63 o 
  20   1   6      262.66      249.85      8.77 o 
  21   1   6       60.62       62.10      6.61 o 
  22   1   6       15.47       10.18      4.70 o 
  23   1   6        0.36       -5.03      5.03 o 
  24   1   6      106.99      130.50     15.18 o 
   0   2   6      513.34      504.09     10.09 o 
   1   2   6      957.26     1053.10     15.76 o 
   2   2   6     1176.88     1203.47     13.30 o 
   3   2   6      323.88      353.01      5.92 o 
   4   2   6      351.55      342.51      5.39 o 
   5   2   6     1797.97     1946.61     16.74 o 
   6   2   6      235.82      247.39      6.94 o 
   7   2   6      258.64      254.44      5.31 o 
   8   2   6      452.95      500.88      7.58 o 
   9   2   6      648.56      659.79      9.05 o 
  10   2   6      170.96      176.48      5.10 o 
  11   2   6      350.11      345.59      6.96 o 
  12   2   6       12.50       17.02      3.25 o 
  13   2   6      386.93      355.05      8.50 o 
  14   2   6      247.88      235.69      8.44 o 
  15   2   6      151.16      142.46      7.73 o 
  16   2   6        6.54        1.30      3.34 o 
  17   2   6      351.43      335.27     10.92 o 
  18   2   6       29.69       35.93      5.35 o 
  19   2   6       35.04       34.39      5.49 o 
  20   2   6       39.44       33.05      8.94 o 
  21   2   6      225.94      222.00     10.15 o 
  22   2   6       59.40       60.23      6.91 o 
  23   2   6      180.30      166.36     11.57 o 
  24   2   6       10.14        2.20      4.93 o 
   1   3   6      936.94      951.29     17.76 o 
   2   3   6      626.92      608.88      9.13 o 
   3   3   6      553.28      572.00      8.90 o 
   4   3   6       86.57       90.08      3.92 o 
   5   3   6      352.65      329.41      5.57 o 
   6   3   6      558.18      537.18      7.48 o 
   7   3   6      835.93      864.83     10.11 o 
   8   3   6       53.02       54.72      3.56 o 
   9   3   6      542.01      530.63     11.42 o 
  10   3   6      414.18      395.84      8.30 o 
  11   3   6      228.61      219.06      6.64 o 
  12   3   6      121.23      116.64      5.37 o 
  13   3   6      280.67      270.76      9.28 o 
  14   3   6       82.24       83.49      5.93 o 
  15   3   6      501.06      482.27     15.11 o 
  16   3   6      653.72      642.44     14.33 o 
  17   3   6      708.69      718.92     15.57 o 
  18   3   6      321.62      340.15     11.16 o 
  19   3   6       53.49       42.27      5.83 o 
  20   3   6       21.98       20.36      5.24 o 
  21   3   6       28.81       22.45      6.83 o 
  22   3   6       66.27       77.31      9.12 o 
  23   3   6       38.36       41.02      7.95 o 
   0   4   6     1586.28     1725.18     23.71 o 
   1   4   6      149.41      152.09      4.86 o 
   2   4   6       13.72       16.00      3.11 o 
   3   4   6       73.52       68.97      3.83 o 
   4   4   6      622.36      652.02     11.97 o 
   5   4   6      278.24      267.45      7.75 o 
   6   4   6      223.69      203.97      7.03 o 
   7   4   6      268.22      257.64      7.92 o 
   8   4   6       15.62       14.91      3.52 o 
   9   4   6      100.88      107.68      7.29 o 
  10   4   6      159.63      144.53      9.84 o 
  11   4   6      406.13      410.93     13.06 o 
  12   4   6      269.93      267.90     11.25 o 
  13   4   6       28.10       33.38      5.84 o 
  14   4   6       92.58       90.80      8.06 o 
  15   4   6      353.87      366.33     13.49 o 
  16   4   6       12.29       11.87      5.41 o 
  17   4   6      212.23      197.35     18.04 o 
  18   4   6       82.70       84.62     10.92 o 
  19   4   6       60.03       68.23      8.80 o 
  20   4   6       68.96       73.08      9.01 o 
  21   4   6       26.85       29.18      7.46 o 
  22   4   6       40.40       65.35     15.45 o 
   1   5   6        4.03        2.36      2.52 o 
   2   5   6      138.43      143.68      9.61 o 
   3   5   6       34.93       38.59      7.48 o 
   4   5   6      118.92      136.73      6.29 o 
   5   5   6      164.69      173.14      9.50 o 
   6   5   6      382.09      364.22     11.69 o 
   7   5   6      163.62      158.23     11.22 o 
   8   5   6      131.98      116.72      7.82 o 
   9   5   6       83.81       87.72     11.10 o 
  10   5   6      111.09       95.96      9.99 o 
  11   5   6      165.52      168.72      9.61 o 
  12   5   6      117.59      122.74      9.29 o 
  13   5   6      169.17      187.37     10.57 o 
  14   5   6      169.95      172.80     12.62 o 
  15   5   6      175.99      164.77     10.65 o 
  16   5   6      290.40      267.08     23.15 o 
  17   5   6      164.96      180.96     11.66 o 
  18   5   6        6.15        7.13      6.20 o 
  19   5   6       84.49       91.55      9.93 o 
  20   5   6       56.30       69.91      9.54 o 
   0   6   6       39.40       50.42      6.89 o 
   1   6   6      257.55      275.54     10.50 o 
   2   6   6       24.29       27.97      5.59 o 
   3   6   6      309.06      322.71     11.45 o 
   4   6   6      208.11      225.38      9.89 o 
   5   6   6      157.88      152.23      8.61 o 
   6   6   6       36.22       25.26      5.25 o 
   7   6   6       16.71       16.00      5.07 o 
   8   6   6        9.05        3.48      4.32 o 
   9   6   6       30.75       31.64      5.79 o 
  10   6   6      115.67      112.70      8.65 o 
  11   6   6       82.34       95.06     11.41 o 
  12   6   6        2.45        1.48      4.74 o 
  13   6   6       68.50       72.50      8.24 o 
  14   6   6      101.43      118.60     12.21 o 
  15   6   6       10.09       14.78      6.07 o 
  16   6   6       21.37       28.44      7.25 o 
  17   6   6       24.33       13.70      6.48 o 
   1   7   6        7.22       11.18      6.17 o 
   2   7   6       68.90       89.39     15.11 o 
   3   7   6        5.53       -1.33      5.13 o 
   4   7   6       21.08       30.55      7.13 o 
   5   7   6       91.49       95.66      8.07 o 
   6   7   6       73.24       77.41      7.74 o 
   7   7   6      105.50      115.35     10.90 o 
   8   7   6       12.73       15.77     11.35 o 
   9   7   6       11.51       16.14      6.96 o 
  10   7   6       41.91       50.58      7.22 o 
  11   7   6       38.38       34.87      7.00 o 
  12   7   6       29.06       30.70      7.12 o 
  13   7   6       39.67       47.20      7.94 o 
  14   7   6       45.18       55.31     10.08 o 
   0   8   6       34.57       -0.98      9.54 o 
   1   8   6       19.25       11.38      7.39 o 
   2   8   6       29.66       14.49     17.72 o 
   3   8   6      116.17       99.77     11.40 o 
   4   8   6       17.44       23.39      7.84 o 
   5   8   6       31.16       31.75      7.99 o 
   6   8   6       73.86       87.65     16.25 o 
   7   8   6       10.31       13.19      6.97 o 
   8   8   6        7.61        7.57      6.70 o 
   2   0   7      418.94      291.13      9.46 o 
   4   0   7     2137.00     2254.97     26.62 o 
   6   0   7     3010.26     3156.43     35.26 o 
   8   0   7      101.48       78.40      9.02 o 
  10   0   7     1923.47     1861.89     25.50 o 
  12   0   7       32.26       24.47      4.64 o 
  14   0   7      729.75      710.79     17.69 o 
  16   0   7     2474.76     2502.92     41.68 o 
  18   0   7      586.11      629.37     16.22 o 
  20   0   7      421.01      431.68     25.88 o 
  22   0   7      101.17      101.49     11.38 o 
  24   0   7        7.91       13.26      9.75 o 
   0   1   7      909.16      976.18     15.16 o 
   1   1   7      713.06      736.67     11.25 o 
   2   1   7     3370.82     3653.93     27.19 o 
   3   1   7      906.31      915.42      9.79 o 
   4   1   7     5285.42     5900.59     41.46 o 
   5   1   7      915.66      875.64     10.06 o 
   6   1   7      722.70      820.61      9.86 o 
   7   1   7      642.95      685.59      9.11 o 
   8   1   7       74.55       52.19      3.27 o 
   9   1   7       21.01       28.93      2.93 o 
  10   1   7      362.37      378.05      7.48 o 
  11   1   7      349.82      342.37      7.25 o 
  12   1   7       27.04       29.37      3.32 o 
  13   1   7      816.92      815.62     17.89 o 
  14   1   7      111.81      128.33      5.29 o 
  15   1   7      290.07      278.97      7.33 o 
  16   1   7       68.82       63.03      5.21 o 
  17   1   7       53.74       47.63      5.02 o 
  18   1   7      131.47      153.37      7.19 o 
  19   1   7       21.11       28.39      4.70 o 
  20   1   7       64.44       71.45      5.95 o 
  21   1   7       22.05       21.40      4.67 o 
  22   1   7      161.50      181.51     10.13 o 
  23   1   7       20.86       20.08      5.42 o 
  24   1   7        5.79        6.53      7.09 o 
   1   2   7     1668.08     1747.88     17.83 o 
   2   2   7      281.02      265.47      7.34 o 
   3   2   7      141.69      122.50      4.86 o 
   4   2   7      412.68      448.87      9.79 o 
   5   2   7      143.54      157.86      4.23 o 
   6   2   7     1122.84     1104.72     11.85 o 
   7   2   7      731.99      751.96      9.58 o 
   8   2   7      530.93      489.96      8.21 o 
   9   2   7      338.74      350.36      6.86 o 
  10   2   7       16.01       22.86      2.89 o 
  11   2   7      287.98      297.30      6.73 o 
  12   2   7      207.71      213.49      7.63 o 
  13   2   7      563.52      575.53     10.92 o 
  14   2   7       60.69       66.64      4.93 o 
  15   2   7      263.04      259.31      8.12 o 
  16   2   7     1182.58     1172.51     17.13 o 
  17   2   7      185.19      162.78      7.18 o 
  18   2   7       18.77       19.80      4.83 o 
  19   2   7       15.88       39.30      7.28 o 
  20   2   7       16.53        7.67      4.94 o 
  21   2   7       39.21       39.33      5.92 o 
  22   2   7       28.07       17.46      5.52 o 
  23   2   7      165.34      180.29     10.05 o 
   0   3   7     1769.78     1838.93     24.69 o 
   1   3   7     1632.12     1701.88     16.49 o 
   2   3   7      259.27      255.23      6.27 o 
   3   3   7       36.99       47.39      3.43 o 
   4   3   7       58.11       45.61      3.60 o 
   5   3   7      177.19      187.89      5.83 o 
   6   3   7      191.81      186.42     10.72 o 
   7   3   7      790.65      786.48     11.96 o 
   8   3   7      655.11      679.63     12.99 o 
   9   3   7      552.10      571.15     11.87 o 
  10   3   7      216.02      204.58      7.61 o 
  11   3   7      591.24      610.51     12.90 o 
  12   3   7      232.26      220.35      8.33 o 
  13   3   7      643.82      631.61     13.47 o 
  14   3   7      145.59      142.67      8.98 o 
  15   3   7      565.62      560.75     16.04 o 
  16   3   7      158.10      165.31     10.11 o 
  17   3   7       60.05       63.57      7.84 o 
  18   3   7       35.74       26.95      7.73 o 
  19   3   7       70.20       67.62      8.28 o 
  20   3   7       40.42       40.80      7.35 o 
  21   3   7       45.96       35.52      7.33 o 
  22   3   7       23.09       14.20      9.95 o 
   1   4   7      202.00      215.06      5.73 o 
   2   4   7      125.36      120.30      4.58 o 
   3   4   7      626.06      627.39     10.27 o 
   4   4   7       23.82       24.09      3.65 o 
   5   4   7      200.16      190.25      7.10 o 
   6   4   7      360.98      366.66      9.29 o 
   7   4   7       69.60       72.71      5.20 o 
   8   4   7      445.80      465.50     12.94 o 
   9   4   7      194.30      198.53     12.65 o 
  10   4   7        2.23        6.38      4.46 o 
  11   4   7      191.38      181.86      9.54 o 
  12   4   7       89.18       84.65      7.69 o 
  13   4   7      111.74      109.66      8.40 o 
  14   4   7       84.59       89.89      9.73 o 
  15   4   7      145.03      129.46      9.56 o 
  16   4   7       75.06       77.73      8.24 o 
  17   4   7        0.60       -2.32      5.66 o 
  18   4   7       15.92       17.69      6.03 o 
  19   4   7       58.71       48.52      7.83 o 
  20   4   7       19.32       16.57      6.78 o 
  21   4   7       30.10       35.17      7.53 o 
   0   5   7      174.38      185.69     10.59 o 
   1   5   7        1.45       -1.24      2.68 o 
   2   5   7        1.83        4.96      2.85 o 
   3   5   7        6.95        6.15      2.83 o 
   4   5   7       43.60       53.65      4.78 o 
   5   5   7      249.18      262.26     10.79 o 
   6   5   7       69.81       73.13      6.76 o 
   7   5   7      157.75      171.27      9.18 o 
   8   5   7      286.81      299.53     12.35 o 
   9   5   7       78.51       89.72      7.54 o 
  10   5   7       17.00       17.10      5.32 o 
  11   5   7       13.29        4.57      4.80 o 
  12   5   7        1.20       -3.33      5.45 o 
  13   5   7       72.63       82.01      8.20 o 
  14   5   7       10.49       20.92      5.97 o 
  15   5   7      147.60      153.89     10.57 o 
  16   5   7       23.17       31.80      6.94 o 
  17   5   7       58.56       65.21      8.29 o 
  18   5   7       16.98       10.90      6.54 o 
  19   5   7       46.93       54.72      9.55 o 
   1   6   7       44.71       53.32      6.29 o 
   2   6   7       32.18       24.55      5.13 o 
   3   6   7       41.56       44.70      5.91 o 
   4   6   7       82.27       86.19      7.50 o 
   5   6   7       67.10       84.77      7.16 o 
   6   6   7       36.04       33.16      5.86 o 
   7   6   7       70.96       81.13      7.56 o 
   8   6   7       39.31       41.99      6.43 o 
   9   6   7       10.51       16.26      5.34 o 
  10   6   7       31.05       35.25      6.60 o 
  11   6   7       46.05       52.29      9.96 o 
  12   6   7        0.10        3.62      5.19 o 
  13   6   7        3.56        2.88      5.05 o 
  14   6   7       30.92       34.20      7.14 o 
  15   6   7        8.65       12.71      6.26 o 
  16   6   7       46.22       52.14      8.51 o 
   0   7   7        6.28        7.94      7.69 o 
   1   7   7       22.94       15.42      6.53 o 
   2   7   7       48.95       62.52      8.81 o 
   3   7   7       28.30       37.06     12.31 o 
   4   7   7       43.17       59.10      6.96 o 
   5   7   7       11.18       11.45      4.75 o 
   6   7   7       83.62       92.06     11.11 o 
   7   7   7       25.30       26.42      7.79 o 
   8   7   7       31.91       32.61      7.78 o 
   9   7   7       72.56       62.56     10.83 o 
  10   7   7        8.84        9.08      5.85 o 
  11   7   7       24.92       29.30      7.05 o 
  12   7   7       80.97       84.81      9.20 o 
  13   7   7        0.87        0.72      5.72 o 
   1   8   7        5.69       -7.70      8.40 o 
   2   8   7       18.57       10.58      7.04 o 
   3   8   7      102.22       89.45     11.31 o 
   4   8   7       59.75       63.88     10.24 o 
   5   8   7       60.33       71.89     23.88 o 
   6   8   7       65.31       70.64     10.61 o 
   0   0   8     9427.50    10570.68    120.09 o 
   2   0   8      100.56       98.12      4.87 o 
   4   0   8       80.54      105.95      6.69 o 
   6   0   8       88.58       71.42      4.96 o 
   8   0   8      329.13      363.22      9.98 o 
  10   0   8     1576.33     1533.52     22.97 o 
  12   0   8      371.79      340.33     12.26 o 
  14   0   8      184.09      202.44     15.06 o 
  16   0   8      144.63      145.04      8.48 o 
  18   0   8       69.49       88.28      7.94 o 
  20   0   8      401.90      361.48     17.08 o 
  22   0   8      241.46      251.27     15.38 o 
   1   1   8       88.30       68.76      2.64 o 
   2   1   8      266.59      211.51      4.81 o 
   3   1   8       93.29       91.54      3.47 o 
   4   1   8      154.37      176.62      4.63 o 
   5   1   8      124.68      136.38      4.45 o 
   6   1   8      963.59      955.03     11.16 o 
   7   1   8      147.90      152.19      4.86 o 
   8   1   8      699.12      707.99      9.90 o 
   9   1   8      238.12      259.13      6.34 o 
  10   1   8     1260.27     1374.98     20.92 o 
  11   1   8      936.01      957.79     12.55 o 
  12   1   8      307.49      302.16      7.31 o 
  13   1   8      342.25      332.66      7.85 o 
  14   1   8      181.98      180.05      6.20 o 
  15   1   8      652.00      637.43     11.04 o 
  16   1   8     1935.74     1871.19     23.85 o 
  17   1   8      277.68      264.86      8.80 o 
  18   1   8        7.24        8.30      3.85 o 
  19   1   8      114.26      105.81      6.68 o 
  20   1   8       98.64       86.16      6.51 o 
  21   1   8       22.40       12.70      5.36 o 
  22   1   8       37.66       45.25      6.45 o 
  23   1   8       70.10       71.32     15.74 o 
   0   2   8      521.87      517.17     11.30 o 
   1   2   8     1543.47     1635.17     16.00 o 
   2   2   8       37.32       37.34      3.24 o 
   3   2   8      861.17      826.10     11.65 o 
   4   2   8     1814.16     1807.84     29.68 o 
   5   2   8      431.34      431.89      8.32 o 
   6   2   8       20.21       15.15      3.00 o 
   7   2   8      272.04      271.47      7.06 o 
   8   2   8      790.98      802.24     12.05 o 
   9   2   8     1008.48      963.25     12.53 o 
  10   2   8      638.65      614.63      9.59 o 
  11   2   8       74.71       82.28      4.29 o 
  12   2   8       56.67       64.68      4.73 o 
  13   2   8      331.47      330.37      8.70 o 
  14   2   8      139.01      123.45      6.11 o 
  15   2   8      376.68      359.97     12.13 o 
  16   2   8       48.07       28.66      5.25 o 
  17   2   8      283.78      285.78     10.32 o 
  18   2   8       76.17       74.15     13.88 o 
  19   2   8       41.76       30.35      6.63 o 
  20   2   8        0.84       -0.25      5.23 o 
  21   2   8       34.85       30.08      7.94 o 
  22   2   8       43.25       48.38      8.20 o 
  23   2   8        6.42        5.26      6.28 o 
   1   3   8      231.04      252.30      6.07 o 
   2   3   8      211.78      202.10      6.22 o 
   3   3   8      346.15      355.57      7.84 o 
   4   3   8       89.43       98.19      4.66 o 
   5   3   8      998.01      987.93     13.42 o 
   6   3   8      193.94      186.66      6.25 o 
   7   3   8      526.62      499.64     11.18 o 
   8   3   8      122.45      119.36      6.14 o 
   9   3   8       26.61       19.26      4.12 o 
  10   3   8     1478.88     1504.53     21.37 o 
  11   3   8      210.53      198.22      8.23 o 
  12   3   8      276.39      262.39      9.15 o 
  13   3   8       53.30       56.34      5.65 o 
  14   3   8      493.26      521.03     22.15 o 
  15   3   8      424.98      400.80     24.51 o 
  16   3   8       97.02      117.25      9.20 o 
  17   3   8      193.60      178.93     10.91 o 
  18   3   8       40.17       37.97      6.97 o 
  19   3   8       66.56       79.45     14.22 o 
  20   3   8       58.52       66.62     10.89 o 
  21   3   8       33.25       34.55     11.65 o 
  22   3   8        7.10       17.71      9.26 o 
   0   4   8      138.90      143.36      7.74 o 
   1   4   8       58.06       57.68      4.62 o 
   2   4   8       95.18       98.60      4.46 o 
   3   4   8      357.30      368.62      9.54 o 
   4   4   8      317.62      297.26      8.72 o 
   5   4   8       84.17       88.51      5.54 o 
   6   4   8      205.88      228.93      8.45 o 
   7   4   8      131.33      129.93      6.62 o 
   8   4   8      290.33      290.67      9.06 o 
   9   4   8      114.98      116.28      6.56 o 
  10   4   8      221.53      194.40      9.86 o 
  11   4   8        7.93        4.10      4.41 o 
  12   4   8       51.99       72.22      7.50 o 
  13   4   8      103.96      119.08      8.90 o 
  14   4   8        9.49       12.37      5.34 o 
  15   4   8      432.71      450.37     15.44 o 
  16   4   8      106.43      103.69      9.21 o 
  17   4   8       46.09       51.31      7.49 o 
  18   4   8       35.90       38.51     10.36 o 
  19   4   8       23.81       34.05      7.30 o 
  20   4   8       20.51       15.99      6.99 o 
   1   5   8      190.44      205.77      7.53 o 
   2   5   8        1.97        2.65      2.85 o 
   3   5   8      155.13      158.81      6.44 o 
   4   5   8       24.32       23.92      4.33 o 
   5   5   8      296.32      324.17     12.16 o 
   6   5   8      502.69      539.20     14.68 o 
   7   5   8      121.33      117.25      8.24 o 
   8   5   8       67.14       68.03      7.11 o 
   9   5   8      290.51      318.36     12.05 o 
  10   5   8      367.59      384.31     26.95 o 
  11   5   8      215.90      227.46     11.93 o 
  12   5   8       51.54       46.77     11.24 o 
  13   5   8       79.01       71.59      8.03 o 
  14   5   8       55.84       56.24      7.81 o 
  15   5   8       49.83       48.82      7.57 o 
  16   5   8       91.84       88.33      9.24 o 
  17   5   8       41.89       44.47      7.88 o 
  18   5   8       60.48       80.54      9.48 o 
   0   6   8       97.18      117.51     13.69 o 
   1   6   8       34.26       26.45      4.47 o 
   2   6   8       36.71       32.17      7.75 o 
   3   6   8       35.79       33.24      5.50 o 
   4   6   8       26.49       36.89      5.84 o 
   5   6   8        0.06        3.93      4.15 o 
   6   6   8       27.88       25.73      5.64 o 
   7   6   8      172.18      159.77      9.56 o 
   8   6   8        4.56       -4.21      4.21 o 
   9   6   8      264.02      261.86     15.41 o 
  10   6   8       92.17       82.04      8.61 o 
  11   6   8       60.69       58.87      7.59 o 
  12   6   8       20.39       16.68      6.28 o 
  13   6   8       18.75       18.76      6.55 o 
  14   6   8       19.97       13.65      6.32 o 
  15   6   8       28.61       22.99      6.87 o 
   1   7   8       35.58       48.84      8.23 o 
   2   7   8        4.84        7.11      5.83 o 
   3   7   8       13.55       19.31      6.50 o 
   4   7   8       46.18       38.31      6.41 o 
   5   7   8       88.34       92.27      8.52 o 
   6   7   8        0.82        6.46      4.39 o 
   7   7   8      115.95      113.93      9.34 o 
   8   7   8        9.85        2.32      6.61 o 
   9   7   8       80.44       92.88     16.62 o 
  10   7   8       14.52       11.88      7.83 o 
  11   7   8       15.68       11.03      6.30 o 
   0   8   8       70.19       78.58     15.82 o 
   1   8   8        4.95       11.64      7.42 o 
   2   8   8       16.57       12.15      7.51 o 
   3   8   8       12.15       26.05     19.17 o 
   2   0   9     5729.39     6286.34     94.09 o 
   4   0   9       16.58       20.98      3.69 o 
   6   0   9     1540.84     1522.86     27.50 o 
   8   0   9        1.65        7.49      3.78 o 
  10   0   9      166.25      170.48      8.08 o 
  12   0   9       30.42       34.10      5.30 o 
  14   0   9     1471.48     1579.68     25.79 o 
  16   0   9       81.51       86.84      7.42 o 
  18   0   9       59.60       54.15      6.99 o 
  20   0   9        1.20        4.70     10.22 o 
  22   0   9       50.03       43.68      9.63 o 
   0   1   9     2062.52     2327.68     31.51 o 
   1   1   9      504.43      508.41      6.47 o 
   2   1   9       57.78       40.25      3.51 o 
   3   1   9       80.03       83.41      4.15 o 
   4   1   9       52.64       51.75      3.17 o 
   5   1   9      523.55      551.29      8.39 o 
   6   1   9      656.76      664.22      9.41 o 
   7   1   9      341.95      352.47      8.55 o 
   8   1   9       20.67       21.90      3.15 o 
   9   1   9      431.72      439.90      8.29 o 
  10   1   9     1081.97     1049.23     13.30 o 
  11   1   9      222.34      220.87      8.16 o 
  12   1   9       53.30       46.43      4.04 o 
  13   1   9      201.26      210.11      6.61 o 
  14   1   9     1394.13     1395.95     17.02 o 
  15   1   9      318.78      312.33     11.84 o 
  16   1   9      181.19      172.22      7.47 o 
  17   1   9      138.62      125.74      7.80 o 
  18   1   9      482.06      455.62     11.57 o 
  19   1   9       32.72       42.15      5.29 o 
  20   1   9       27.83       32.19      5.26 o 
  21   1   9        9.90        9.05      4.63 o 
  22   1   9       54.89       83.40     14.44 o 
   1   2   9      887.24      923.56     11.59 o 
   2   2   9     1202.05     1190.11     17.10 o 
   3   2   9      486.74      485.95      9.06 o 
   4   2   9      105.78      106.73      4.91 o 
   5   2   9      139.89      131.01      6.66 o 
   6   2   9      479.82      469.40      9.30 o 
   7   2   9      129.26      123.04      5.38 o 
   8   2   9      136.06      137.18      5.71 o 
   9   2   9      283.41      288.61      8.42 o 
  10   2   9       30.07       28.92      3.99 o 
  11   2   9      442.30      435.30     11.32 o 
  12   2   9      294.51      313.58     10.06 o 
  13   2   9       71.40       76.95      6.38 o 
  14   2   9       67.69       60.76      6.03 o 
  15   2   9      160.13      162.70      8.37 o 
  16   2   9      206.84      211.88     10.05 o 
  17   2   9      309.80      317.66     11.91 o 
  18   2   9       19.54       26.40      6.30 o 
  19   2   9      233.42      230.65     12.18 o 
  20   2   9       75.16       82.31      9.32 o 
  21   2   9       88.94       93.88     12.29 o 
  22   2   9       71.64       54.63      8.69 o 
   0   3   9      230.78      212.35     11.13 o 
   1   3   9      119.49      109.72      5.92 o 
   2   3   9      273.37      251.69      7.14 o 
   3   3   9      239.27      235.18      6.95 o 
   4   3   9      641.27      633.74     11.72 o 
   5   3   9      842.90      849.81     12.74 o 
   6   3   9      101.37      107.77      7.07 o 
   7   3   9      165.98      168.41      7.28 o 
   8   3   9      203.60      198.05     11.84 o 
   9   3   9      405.39      408.88     10.76 o 
  10   3   9       79.53       76.39      6.02 o 
  11   3   9      123.57      131.81      7.17 o 
  12   3   9      121.02      128.66     10.52 o 
  13   3   9        3.30        3.03      3.98 o 
  14   3   9       74.11       76.08      7.98 o 
  15   3   9      153.45      139.07      9.89 o 
  16   3   9        7.71        6.52      7.78 o 
  17   3   9      228.38      243.30     12.72 o 
  18   3   9       58.87       65.50      8.52 o 
  19   3   9       17.81       12.56      6.22 o 
  20   3   9        4.28        8.45      7.08 o 
  21   3   9       10.05       18.61      6.75 o 
   1   4   9       91.84       86.14      4.57 o 
   2   4   9       46.86       47.06      3.78 o 
   3   4   9      303.78      291.48      9.06 o 
   4   4   9      299.18      307.43     10.66 o 
   5   4   9      206.33      202.98      7.81 o 
   6   4   9      156.81      161.53      7.27 o 
   7   4   9       40.15       39.41      4.90 o 
   8   4   9      518.34      509.40     18.72 o 
   9   4   9      254.85      251.87      9.01 o 
  10   4   9      155.69      156.52     18.86 o 
  11   4   9       22.77       20.07      5.41 o 
  12   4   9       13.09       16.74      5.58 o 
  13   4   9       42.48       52.44      9.41 o 
  14   4   9       47.45       50.60      7.08 o 
  15   4   9       11.22        7.24      5.02 o 
  16   4   9       72.47       74.86      8.62 o 
  17   4   9       23.73       15.95      6.45 o 
  18   4   9       40.46       41.87      7.72 o 
  19   4   9       35.51       29.33      7.28 o 
   0   5   9      393.54      362.47     16.46 o 
   1   5   9      310.54      316.37      9.82 o 
   2   5   9      284.89      292.11     10.28 o 
   3   5   9      198.27      212.38      7.45 o 
   4   5   9       61.81       71.07      5.22 o 
   5   5   9      199.93      210.48      9.47 o 
   6   5   9      336.22      331.13     12.91 o 
   7   5   9      132.21      134.86      8.84 o 
   8   5   9      246.28      230.59     10.98 o 
   9   5   9        7.31        4.82      4.82 o 
  10   5   9       47.03       41.32     10.61 o 
  11   5   9      143.33      134.80      9.60 o 
  12   5   9       42.49       58.24     11.00 o 
  13   5   9      197.63      184.03     15.87 o 
  14   5   9       10.22        2.11      5.23 o 
  15   5   9       70.30       74.37      8.82 o 
  16   5   9        5.42       14.61      6.14 o 
  17   5   9        0.55        4.37      7.24 o 
   1   6   9       13.97       22.01      4.33 o 
   2   6   9       74.16       83.27      7.68 o 
   3   6   9       39.54       45.70      9.78 o 
   4   6   9       67.12       76.52      7.41 o 
   5   6   9       85.38       96.69      8.20 o 
   6   6   9      211.12      184.45     10.27 o 
   7   6   9       97.87       93.92      8.37 o 
   8   6   9        6.76        9.09      5.44 o 
   9   6   9       35.77       37.32      6.79 o 
  10   6   9       14.63       15.27      5.74 o 
  11   6   9       17.27       10.10      5.92 o 
  12   6   9       46.71       55.14      9.47 o 
  13   6   9       19.17       18.48      6.47 o 
  14   6   9       50.39       53.65      8.18 o 
   0   7   9       93.41       81.97     14.58 o 
   1   7   9        6.09        7.14      5.96 o 
   2   7   9       58.77       60.07     11.11 o 
   3   7   9       21.84       22.12      8.09 o 
   4   7   9      195.01      195.74     11.37 o 
   5   7   9       15.72       28.67      6.20 o 
   6   7   9       21.76       26.14      6.33 o 
   7   7   9       83.31       89.57      8.93 o 
   8   7   9        6.62       12.78      5.53 o 
   9   7   9       21.69       13.20     13.08 o 
  10   7   9        8.13       10.77     11.97 o 
   0   0  10       35.83       53.44      5.11 o 
   2   0  10        8.32       18.68      5.27 o 
   4   0  10      120.19      115.52      6.22 o 
   6   0  10     1077.98     1067.72     18.28 o 
   8   0  10     1180.72     1191.27     20.08 o 
  10   0  10      368.30      321.70     19.05 o 
  12   0  10      283.98      280.92     10.76 o 
  14   0  10      130.58      124.68      8.33 o 
  16   0  10      704.12      734.01     18.01 o 
  18   0  10      183.56      181.09     11.29 o 
  20   0  10       49.80       58.89     10.23 o 
  22   0  10       87.44      108.18     12.15 o 
   1   1  10      158.26      160.87      5.83 o 
   2   1  10      501.27      493.36     12.97 o 
   3   1  10      121.31      114.93      5.09 o 
   4   1  10      261.31      263.45      8.82 o 
   5   1  10      836.01      817.09     12.44 o 
   6   1  10      224.82      242.30      7.20 o 
   7   1  10      347.06      322.30      9.89 o 
   8   1  10      169.13      148.76      6.10 o 
   9   1  10      734.55      697.06     12.20 o 
  10   1  10     1366.54     1316.26     21.29 o 
  11   1  10      166.38      161.32      6.72 o 
  12   1  10       52.84       64.45      5.04 o 
  13   1  10      117.47      109.95      9.92 o 
  14   1  10        9.72        3.17      3.32 o 
  15   1  10       50.02       54.83      6.11 o 
  16   1  10        3.43        8.04      4.52 o 
  17   1  10       74.36       70.44      6.82 o 
  18   1  10       18.17       24.88      7.74 o 
  19   1  10       69.83       72.13      7.12 o 
  20   1  10       23.73       32.66      6.30 o 
  21   1  10        0.76        0.95      5.08 o 
  22   1  10        2.16       -6.33      7.45 o 
   0   2  10      198.91      181.34      8.39 o 
   1   2  10       58.44       57.31      3.79 o 
   2   2  10     1236.73     1239.19     14.38 o 
   3   2  10       86.00       92.28      4.88 o 
   4   2  10       35.55       30.47      3.76 o 
   5   2  10       51.03       51.11      4.70 o 
   6   2  10       19.66       21.14      3.59 o 
   7   2  10      794.72      807.16     16.03 o 
   8   2  10       72.47       71.60      5.15 o 
   9   2  10      123.93      127.41      6.05 o 
  10   2  10      134.63      130.41      6.13 o 
  11   2  10      302.24      303.20     10.00 o 
  12   2  10        3.44        4.10      3.97 o 
  13   2  10       45.01       39.98      6.88 o 
  14   2  10       13.24       12.97      6.01 o 
  15   2  10        0.25        4.16      4.22 o 
  16   2  10        2.01       -0.96      4.46 o 
  17   2  10      250.98      289.12     14.58 o 
  18   2  10       71.10       75.82      7.35 o 
  19   2  10       13.29        8.96      6.47 o 
  20   2  10       51.25       61.39      8.70 o 
  21   2  10       95.66      105.58     10.40 o 
   1   3  10       31.76       34.46      4.29 o 
   2   3  10       69.94       70.23      4.24 o 
   3   3  10      283.44      258.21      7.57 o 
   4   3  10      115.03      115.56      6.43 o 
   5   3  10      523.28      539.02     10.77 o 
   6   3  10      270.58      274.23      7.77 o 
   7   3  10       36.72       40.94      5.00 o 
   8   3  10      258.48      265.04     20.11 o 
   9   3  10      916.11      938.31     16.87 o 
  10   3  10       88.31       95.76      6.56 o 
  11   3  10        0.29       -3.22      3.49 o 
  12   3  10      429.99      427.15     11.88 o 
  13   3  10      119.38      138.28      7.82 o 
  14   3  10      119.28      114.84      7.61 o 
  15   3  10        1.03       -2.52      4.52 o 
  16   3  10       68.00       76.63      9.35 o 
  17   3  10       96.75       93.75      9.39 o 
  18   3  10       44.68       53.37      8.12 o 
  19   3  10       77.73       78.98      9.57 o 
  20   3  10      116.98      119.14     11.00 o 
   0   4  10      509.59      531.44     20.80 o 
   1   4  10      292.80      308.31      7.58 o 
   2   4  10        1.62        5.74      2.88 o 
   3   4  10      366.55      359.79      9.07 o 
   4   4  10       39.72       46.29      5.12 o 
   5   4  10      367.94      356.82     11.23 o 
   6   4  10       27.42       24.17      4.54 o 
   7   4  10      438.56      443.88     12.87 o 
   8   4  10       94.21       88.13      6.49 o 
   9   4  10       12.53        8.77      4.04 o 
  10   4  10      201.69      192.14      8.64 o 
  11   4  10       16.57        7.69      5.00 o 
  12   4  10        2.88        5.68      8.21 o 
  13   4  10       89.12      102.01     14.34 o 
  14   4  10        0.78        2.42      5.03 o 
  15   4  10      169.57      171.64     17.26 o 
  16   4  10       56.24       55.94      8.15 o 
  17   4  10       43.31       45.24      7.74 o 
  18   4  10       57.79       49.72     13.40 o 
   1   5  10       87.15       85.35      6.32 o 
   2   5  10       27.78       32.19      4.24 o 
   3   5  10       41.26       37.95      4.38 o 
   4   5  10        2.47       -0.71      3.15 o 
   5   5  10       48.40       45.33      5.36 o 
   6   5  10        6.77        4.85      4.48 o 
   7   5  10       58.51       61.85      7.17 o 
   8   5  10       99.52      103.17      8.64 o 
   9   5  10       17.79       25.47      6.14 o 
  10   5  10       77.31       84.03      8.57 o 
  11   5  10      249.72      243.26     11.99 o 
  12   5  10      242.76      272.72     12.65 o 
  13   5  10      272.30      293.00     19.95 o 
  14   5  10       65.58       75.54      8.89 o 
  15   5  10        3.75       -3.26      9.44 o 
  16   5  10       62.32       66.62      8.84 o 
   0   6  10       51.61       62.13      8.40 o 
   1   6  10      221.56      248.43     13.64 o 
   2   6  10      101.90      112.73      8.89 o 
   3   6  10      104.26       97.55      8.55 o 
   4   6  10       70.09       56.43      7.23 o 
   5   6  10      130.31      132.78     18.21 o 
   6   6  10       34.04       35.65      6.48 o 
   7   6  10       71.41       70.71      7.99 o 
   8   6  10       24.24       18.40      6.18 o 
   9   6  10       33.82       42.97     10.38 o 
  10   6  10       10.70        5.73      5.44 o 
  11   6  10       10.38       16.89      6.03 o 
  12   6  10       27.11       23.22      6.83 o 
  13   6  10       17.69        6.51     10.41 o 
   1   7  10       45.75       37.52      8.69 o 
   2   7  10        5.24        0.96      6.51 o 
   3   7  10       21.49       23.76      7.87 o 
   4   7  10       16.77       16.53      5.92 o 
   5   7  10        0.00        0.39      4.95 o 
   6   7  10       42.00       57.26      7.70 o 
   7   7  10       12.54        5.01      5.39 o 
   8   7  10       15.31       13.48      5.66 o 
   2   0  11      448.13      454.96      9.62 o 
   4   0  11        7.29        0.87      4.79 o 
   6   0  11       30.68       30.58      4.85 o 
   8   0  11     3414.89     3642.48     43.87 o 
  10   0  11      385.79      383.84     12.14 o 
  12   0  11      182.24      185.38     14.37 o 
  14   0  11       23.56       19.72      5.55 o 
  16   0  11       92.45       93.98      8.25 o 
  18   0  11       38.06       33.54     12.37 o 
  20   0  11      900.05     1132.78     45.60 o 
   0   1  11     1832.26     1715.67     24.90 o 
   1   1  11      391.58      400.28      7.76 o 
   2   1  11      365.68      345.78      7.77 o 
   3   1  11      214.62      206.17      6.82 o 
   4   1  11      410.79      412.39      9.07 o 
   5   1  11      438.42      414.06     11.02 o 
   6   1  11       80.51       80.22      4.99 o 
   7   1  11       21.69       22.82      3.87 o 
   8   1  11     2910.25     3150.12     37.12 o 
   9   1  11      810.56      798.58     13.60 o 
  10   1  11       54.99       40.66      4.65 o 
  11   1  11        6.91       -1.90      3.26 o 
  12   1  11      152.34      163.82      7.10 o 
  13   1  11       38.78       49.54      5.07 o 
  14   1  11        5.98        0.21      3.48 o 
  15   1  11       12.80        6.43      4.56 o 
  16   1  11        9.49       10.86      4.72 o 
  17   1  11       77.15       85.67      7.37 o 
  18   1  11       18.65       12.05      5.26 o 
  19   1  11       21.30       28.49      6.12 o 
  20   1  11       57.81       47.59      6.96 o 
  21   1  11       29.52       41.26      9.30 o 
   1   2  11      131.15      127.77      5.07 o 
   2   2  11       53.13       50.56      3.85 o 
   3   2  11      382.28      399.38     11.69 o 
   4   2  11      316.30      307.00      8.21 o 
   5   2  11      299.81      290.42      8.20 o 
   6   2  11      616.52      588.86     11.34 o 
   7   2  11     1402.39     1430.44     21.44 o 
   8   2  11      208.54      225.11      7.86 o 
   9   2  11      106.27       92.91      5.72 o 
  10   2  11       16.75       14.08      3.75 o 
  11   2  11       67.54       72.04      8.78 o 
  12   2  11       58.76       57.57      6.08 o 
  13   2  11      137.44      135.42      7.93 o 
  14   2  11       73.82       70.21      6.60 o 
  15   2  11       89.34       98.75      7.71 o 
  16   2  11       75.35       76.79      7.23 o 
  17   2  11       34.03       31.12      5.77 o 
  18   2  11       10.99       16.73      5.52 o 
  19   2  11       67.52       83.40      9.53 o 
  20   2  11       50.84       51.37      8.64 o 
   0   3  11      967.21      973.61     20.60 o 
   1   3  11      245.75      229.97      6.80 o 
   2   3  11      252.32      251.75      8.49 o 
   3   3  11       60.61       64.36      4.35 o 
   4   3  11      357.27      353.67      8.91 o 
   5   3  11       23.71       27.40      4.07 o 
   6   3  11       18.19       18.73      3.76 o 
   7   3  11       77.42       66.04      5.92 o 
   8   3  11       42.08       44.99      5.25 o 
   9   3  11     1242.43     1285.21     26.68 o 
  10   3  11      164.61      158.61     13.00 o 
  11   3  11       24.70       20.13      4.91 o 
  12   3  11      194.27      189.91      9.00 o 
  13   3  11      136.03      141.49      8.30 o 
  14   3  11       93.32      110.20      7.78 o 
  15   3  11       55.50       62.34      7.84 o 
  16   3  11       39.73       43.15      7.48 o 
  17   3  11      100.35      112.53     18.53 o 
  18   3  11       51.71       56.55      8.57 o 
  19   3  11      125.68      154.84     15.04 o 
   1   4  11       41.14       38.50      3.98 o 
   2   4  11      167.31      181.60      7.14 o 
   3   4  11      441.35      454.44     10.42 o 
   4   4  11      257.29      240.33      7.94 o 
   5   4  11      175.32      175.47      8.10 o 
   6   4  11      131.59      138.25     11.01 o 
   7   4  11      127.34      119.34      9.28 o 
   8   4  11      329.57      320.66     10.44 o 
   9   4  11      111.60      122.79      7.51 o 
  10   4  11       51.94       51.15      5.97 o 
  11   4  11        5.61        5.12      5.29 o 
  12   4  11       11.73       11.37      5.58 o 
  13   4  11       33.12       29.41      6.54 o 
  14   4  11       92.44      103.03      9.51 o 
  15   4  11       24.77       27.27      6.92 o 
  16   4  11       16.88       19.49      6.97 o 
  17   4  11       31.68       37.13      7.93 o 
   0   5  11        0.98       -2.55      4.99 o 
   1   5  11       46.79       46.91      5.52 o 
   2   5  11      210.14      200.26      8.75 o 
   3   5  11      187.72      196.28      7.86 o 
   4   5  11      160.07      160.36      7.24 o 
   5   5  11       80.08       74.28      5.69 o 
   6   5  11       13.94       11.99      4.30 o 
   7   5  11      118.80      106.79      8.77 o 
   8   5  11       81.77       72.12      8.01 o 
   9   5  11       38.38       41.22      8.97 o 
  10   5  11        1.59       -4.22      4.61 o 
  11   5  11       37.81       30.20      6.72 o 
  12   5  11       24.68       42.92      7.64 o 
  13   5  11       30.78       29.67      7.08 o 
  14   5  11       48.43       61.52      8.52 o 
  15   5  11        3.07        5.38      6.48 o 
   1   6  11       44.30       47.94      6.05 o 
   2   6  11        5.41        1.72      6.15 o 
   3   6  11       42.58       51.20      7.21 o 
   4   6  11       39.71       30.71      6.26 o 
   5   6  11       64.63       56.17      7.40 o 
   6   6  11       36.10       28.76      6.31 o 
   7   6  11        1.53        7.03      4.41 o 
   8   6  11        0.36       -1.16      4.83 o 
   9   6  11       49.72       42.55      7.65 o 
  10   6  11        0.93        7.33      5.34 o 
  11   6  11       63.11       52.50      8.03 o 
   0   7  11       56.93       80.06     16.43 o 
   1   7  11       18.33       29.23      8.55 o 
   2   7  11       84.86       69.96     10.44 o 
   3   7  11       50.41       56.33      7.91 o 
   4   7  11       34.13       30.94      6.99 o 
   5   7  11       26.34       34.57      6.94 o 
   0   0  12     2112.06     2057.00     53.17 o 
   2   0  12        9.31       12.22      5.93 o 
   4   0  12     2457.31     2494.04     42.88 o 
   6   0  12      465.54      456.71     16.73 o 
   8   0  12     1004.00     1063.13     26.36 o 
  10   0  12      120.38      106.79     10.09 o 
  12   0  12       64.88       94.40      9.76 o 
  14   0  12       11.93        5.10      7.60 o 
  16   0  12        0.41       -8.37      8.37 o 
  18   0  12        8.20       -6.65     10.15 o 
  20   0  12        3.15        8.98     11.63 o 
   1   1  12      526.62      532.65     10.69 o 
   2   1  12       40.88       45.49      3.73 o 
   3   1  12       33.27       33.48      3.50 o 
   4   1  12      256.05      242.82      7.53 o 
   5   1  12       42.86       45.36      5.61 o 
   6   1  12       32.20       34.09      4.23 o 
   7   1  12      142.55      140.13      8.52 o 
   8   1  12     1309.59     1215.92     17.41 o 
   9   1  12      150.87      150.03      6.81 o 
  10   1  12      351.79      354.14      9.64 o 
  11   1  12       24.36       27.67      4.45 o 
  12   1  12       55.58       47.87      5.04 o 
  13   1  12       29.47       29.73      4.73 o 
  14   1  12      113.14      118.27     10.22 o 
  15   1  12        6.55       12.87      4.92 o 
  16   1  12      274.18      284.75     11.15 o 
  17   1  12        0.61        5.98      4.78 o 
  18   1  12      162.50      203.67     14.24 o 
  19   1  12       26.01       19.85      5.87 o 
  20   1  12       16.50        5.35      6.62 o 
   0   2  12      119.05      118.71      8.12 o 
   1   2  12      300.53      285.77      7.97 o 
   2   2  12      188.95      172.93      5.97 o 
   3   2  12      222.32      249.18      6.96 o 
   4   2  12       89.16       87.62      5.44 o 
   5   2  12      116.27      106.04      9.88 o 
   6   2  12      303.96      294.03      8.90 o 
   7   2  12      807.86      809.53     13.95 o 
   8   2  12      574.16      553.96     16.25 o 
   9   2  12      404.41      392.11     10.09 o 
  10   2  12       33.22       29.99      5.26 o 
  11   2  12       23.79       22.81      5.04 o 
  12   2  12        4.36       -1.04      3.89 o 
  13   2  12      102.99      114.99      8.28 o 
  14   2  12      141.98      149.66      8.75 o 
  15   2  12      121.33      120.51      8.41 o 
  16   2  12       23.40       22.65      5.80 o 
  17   2  12       57.84       72.43      9.09 o 
  18   2  12       25.75       36.04      6.56 o 
  19   2  12       55.63       75.90      9.35 o 
   1   3  12      281.93      275.64      7.43 o 
   2   3  12      230.64      231.58      7.03 o 
   3   3  12      181.51      165.90      6.13 o 
   4   3  12       24.93       19.10      3.88 o 
   5   3  12       51.96       40.10      4.87 o 
   6   3  12      117.46      126.48      7.28 o 
   7   3  12      243.96      246.26     11.06 o 
   8   3  12       92.59      107.87      9.81 o 
   9   3  12      412.64      397.22     11.88 o 
  10   3  12      106.03       96.42     10.29 o 
  11   3  12      118.28      122.66      7.92 o 
  12   3  12       29.41       37.02      5.47 o 
  13   3  12       94.56       90.82      7.41 o 
  14   3  12       16.58       18.66      5.19 o 
  15   3  12       63.92       71.00     11.70 o 
  16   3  12        2.91        7.30      6.42 o 
  17   3  12        7.39       -1.39      5.74 o 
  18   3  12        7.06       -0.07      6.23 o 
   0   4  12       27.20       27.94      5.50 o 
   1   4  12      160.14      153.05      6.23 o 
   2   4  12      181.21      172.94      9.90 o 
   3   4  12       93.97      102.20      6.05 o 
   4   4  12       15.05       15.75      3.99 o 
   5   4  12       71.60       82.31      6.81 o 
   6   4  12        1.04       -3.99      3.99 o 
   7   4  12      165.43      155.66      8.29 o 
   8   4  12       76.94       72.60      6.65 o 
   9   4  12       28.09       28.39      5.36 o 
  10   4  12       62.03       57.16      6.28 o 
  11   4  12       82.76       91.84     10.04 o 
  12   4  12       18.67       17.27      6.03 o 
  13   4  12       44.25       67.95      8.52 o 
  14   4  12       30.68       26.41      7.49 o 
  15   4  12       33.03       45.42      7.87 o 
  16   4  12       16.93       17.76      7.20 o 
   1   5  12       53.40       55.30      5.99 o 
   2   5  12       13.85       12.69      4.27 o 
   3   5  12       38.92       43.16      5.05 o 
   4   5  12        7.92       14.31      3.85 o 
   5   5  12      135.41      144.96      7.30 o 
   6   5  12       13.81       23.79      4.44 o 
   7   5  12      106.61      130.11     11.18 o 
   8   5  12       51.67       40.02      6.88 o 
   9   5  12       16.69       19.06      5.96 o 
  10   5  12       34.86       39.80      7.19 o 
  11   5  12       75.94       83.41      9.13 o 
  12   5  12        0.95       -5.64      5.64 o 
  13   5  12       42.58       51.51      8.78 o 
   0   6  12       89.46       98.40     10.76 o 
   1   6  12       16.41       14.27      4.69 o 
   2   6  12       22.20       15.12      5.61 o 
   3   6  12       56.46       54.63      7.49 o 
   4   6  12       50.15       48.27      7.34 o 
   5   6  12       30.56       35.63      6.87 o 
   6   6  12       29.26       24.65      6.28 o 
   7   6  12        3.27       -2.17      4.87 o 
   8   6  12        5.96        4.93      4.39 o 
   9   6  12        2.54        7.77      5.87 o 
   2   0  13      794.87      753.81     21.56 o 
   4   0  13      153.90      136.46     10.75 o 
   6   0  13      157.99      156.24     11.18 o 
   8   0  13     1504.28     1411.29     31.91 o 
  10   0  13       33.86       32.55      9.08 o 
  12   0  13      434.35      397.17     17.82 o 
  14   0  13       76.60       92.70     10.73 o 
  16   0  13       25.84       31.09      8.28 o 
  18   0  13      105.68      122.46     19.08 o 
   0   1  13     1142.51     1107.29     23.87 o 
   1   1  13      376.27      407.26      8.52 o 
   2   1  13      593.57      557.94     11.99 o 
   3   1  13      105.83      103.62      5.61 o 
   4   1  13      422.41      376.39      9.57 o 
   5   1  13       12.17       14.33      3.69 o 
   6   1  13      209.37      200.91      7.53 o 
   7   1  13      541.08      527.32     15.47 o 
   8   1  13      486.28      435.10     17.16 o 
   9   1  13      111.73      119.31      7.55 o 
  10   1  13      153.91      155.05      8.47 o 
  11   1  13       22.18       14.25      4.88 o 
  12   1  13       10.71       10.00      4.71 o 
  13   1  13       80.08       92.32      7.51 o 
  14   1  13      132.97      142.02     10.21 o 
  15   1  13       26.26       33.07      6.94 o 
  16   1  13        1.64        4.66      9.00 o 
  17   1  13       59.71       81.96      9.34 o 
  18   1  13      250.74      325.74     15.12 o 
   1   2  13      435.18      384.87      8.60 o 
   2   2  13      151.53      133.00      5.63 o 
   3   2  13       61.05       58.33      4.44 o 
   4   2  13      121.68      113.37      6.87 o 
   5   2  13       13.30       10.97      3.65 o 
   6   2  13        7.76        8.42      3.61 o 
   7   2  13      161.95      150.37      6.98 o 
   8   2  13       27.77       34.59      4.70 o 
   9   2  13      608.52      602.86     18.71 o 
  10   2  13       17.68       12.83      4.60 o 
  11   2  13       85.81       90.35      7.31 o 
  12   2  13       57.65       74.38      7.05 o 
  13   2  13        6.49        4.54      4.67 o 
  14   2  13        8.64        2.60      4.92 o 
  15   2  13       42.96       37.69      6.56 o 
  16   2  13        2.81       13.11      5.51 o 
  17   2  13        5.88        1.19      7.16 o 
  18   2  13       57.56       70.91      8.15 o 
   0   3  13      200.19      207.54     23.98 o 
   1   3  13      189.08      181.86      6.61 o 
   2   3  13      205.81      202.91      6.98 o 
   3   3  13      585.48      511.97     10.27 o 
   4   3  13      100.75      105.44      5.49 o 
   5   3  13       58.96       59.54      5.19 o 
   6   3  13       75.37       65.45      6.33 o 
   7   3  13      412.25      395.42     12.04 o 
   8   3  13      140.21      153.24      8.33 o 
   9   3  13       87.20      108.15      9.11 o 
  10   3  13       22.49       35.16      5.53 o 
  11   3  13      113.43      138.30      8.51 o 
  12   3  13       69.14       82.93      7.45 o 
  13   3  13       39.73       47.12      7.22 o 
  14   3  13        7.07        9.74      5.32 o 
  15   3  13       22.94       24.01      6.93 o 
  16   3  13       27.57       31.00     16.42 o 
   1   4  13      101.85       98.97      5.64 o 
   2   4  13        5.84        6.10      3.64 o 
   3   4  13       19.88       20.25      4.27 o 
   4   4  13       29.94       34.27      4.56 o 
   5   4  13      202.85      206.09     10.04 o 
   6   4  13       36.41       42.40      5.70 o 
   7   4  13       32.44       35.87      6.00 o 
   8   4  13      107.68      107.31      7.73 o 
   9   4  13      113.56      133.70      8.31 o 
  10   4  13       25.74       38.71      5.87 o 
  11   4  13       68.54       73.89      8.52 o 
  12   4  13       33.45       16.52      6.47 o 
  13   4  13      103.91      130.39     21.32 o 
  14   4  13        1.14       -2.53      5.80 o 
   0   5  13      151.85      161.80     12.42 o 
   1   5  13      125.69      122.43      7.99 o 
   2   5  13       24.98       14.59      4.67 o 
   3   5  13       38.65       40.02      9.42 o 
   4   5  13        9.96        7.97      3.74 o 
   5   5  13       82.69       83.11      6.39 o 
   6   5  13        2.67        1.83      3.51 o 
   7   5  13       58.80       52.28      6.30 o 
   8   5  13       83.25       94.15      9.27 o 
   9   5  13       17.23       10.96      5.92 o 
  10   5  13        6.45       -2.42      5.45 o 
  11   5  13        2.55       -1.77      5.57 o 
   1   6  13       31.28       32.14      5.88 o 
   2   6  13        3.08        1.35      4.43 o 
   3   6  13        3.95        6.41      5.36 o 
   4   6  13       29.29       25.67      6.52 o 
   5   6  13       37.39       44.40      7.36 o 
   6   6  13        4.09        3.12      7.24 o 
   0   0  14      518.35      429.96     23.81 o 
   2   0  14      565.66      528.80     29.17 o 
   4   0  14        2.11        2.50      5.52 o 
   6   0  14       26.09       18.56      9.88 o 
   8   0  14      298.93      309.82     15.65 o 
  10   0  14     1026.53      968.34     26.87 o 
  12   0  14        9.10       13.11      7.20 o 
  14   0  14      311.72      359.22     40.55 o 
  16   0  14      108.57       95.32     22.95 o 
   1   1  14        4.78        7.57      4.22 o 
   2   1  14      597.32      597.36     14.26 o 
   3   1  14       82.79       77.48      6.72 o 
   4   1  14      116.49      118.49      7.56 o 
   5   1  14       47.92       39.69      5.64 o 
   6   1  14      590.35      585.79     14.80 o 
   7   1  14      282.88      258.87     10.34 o 
   8   1  14      107.20      102.27      7.47 o 
   9   1  14       40.33       46.84      6.07 o 
  10   1  14       21.34       23.69      5.29 o 
  11   1  14        4.42        9.01      4.70 o 
  12   1  14      137.33      133.43      8.61 o 
  13   1  14       29.27       32.65      7.14 o 
  14   1  14      159.84      168.30     11.44 o 
  15   1  14       31.52       41.84      7.75 o 
  16   1  14      172.21      219.52     16.30 o 
  17   1  14      100.33      123.55     11.03 o 
   0   2  14      106.55      106.53     11.79 o 
   1   2  14       85.77       70.20      4.86 o 
   2   2  14      312.82      318.81      8.21 o 
   3   2  14      336.64      326.93      8.54 o 
   4   2  14      128.32      144.90      6.16 o 
   5   2  14       70.25       68.92      4.92 o 
   6   2  14       37.09       28.97      4.58 o 
   7   2  14       46.83       42.65      4.92 o 
   8   2  14       61.67       64.31      5.66 o 
   9   2  14      555.45      558.86     14.37 o 
  10   2  14      173.63      150.74      8.60 o 
  11   2  14        6.28        4.41      4.75 o 
  12   2  14       52.11       63.66      9.03 o 
  13   2  14       11.80       21.20      5.58 o 
  14   2  14       51.98       50.15      7.82 o 
  15   2  14       42.63       65.39     15.15 o 
  16   2  14        2.13        4.27      6.28 o 
   1   3  14       69.30       73.49      5.08 o 
   2   3  14        1.03        3.92      3.12 o 
   3   3  14      201.79      169.55      6.76 o 
   4   3  14       68.22       69.72      5.08 o 
   5   3  14       29.82       21.15      4.22 o 
   6   3  14       72.15       66.22      6.57 o 
   7   3  14      222.62      216.61      9.63 o 
   8   3  14      103.33      116.38      7.88 o 
   9   3  14        7.14       14.57      6.32 o 
  10   3  14      173.46      179.17      9.46 o 
  11   3  14       13.72       21.28      5.48 o 
  12   3  14       16.24       17.03      6.32 o 
  13   3  14        0.61       -4.50      4.50 o 
  14   3  14       34.47       43.61      6.78 o 
  15   3  14        7.84        1.39      6.38 o 
   0   4  14       20.67       18.76      5.17 o 
   1   4  14        7.36        9.16      3.83 o 
   2   4  14       84.94       85.84      6.20 o 
   3   4  14       38.55       42.45      5.19 o 
   4   4  14      198.77      180.67      7.99 o 
   5   4  14       85.06       83.68      6.92 o 
   6   4  14       72.07       65.01      5.94 o 
   7   4  14        2.90        5.00      4.74 o 
   8   4  14       50.33       53.07      6.76 o 
   9   4  14       78.55       84.85      7.59 o 
  10   4  14        4.46       -2.56      4.49 o 
  11   4  14       38.38       45.92      7.85 o 
  12   4  14        4.26       18.59      6.66 o 
   1   5  14       58.28       60.20      6.58 o 
   2   5  14       15.00       19.68      5.05 o 
   3   5  14        5.43        1.67      4.10 o 
   4   5  14       10.81       15.40      4.87 o 
   5   5  14       32.47       30.12      5.12 o 
   6   5  14       38.32       45.38      5.43 o 
   7   5  14       27.63       25.95      5.39 o 
   8   5  14       78.57       82.92      7.73 o 
   9   5  14       37.31       36.55     10.18 o 
   2   0  15      136.27      106.78     10.74 o 
   4   0  15      166.84      140.61     11.59 o 
   6   0  15      135.58      169.00     12.71 o 
   8   0  15      198.63      185.21     13.97 o 
  10   0  15       71.81       70.64     10.98 o 
  12   0  15        0.69        8.65      7.02 o 
  14   0  15       26.92       68.85     10.79 o 
   0   1  15      249.26      226.74     13.81 o 
   1   1  15      181.45      191.40      9.25 o 
   2   1  15      437.48      406.54     12.14 o 
   3   1  15        4.66        7.48      4.37 o 
   4   1  15       33.84       16.84      4.87 o 
   5   1  15       23.37       22.52      5.27 o 
   6   1  15        8.14        2.68      4.22 o 
   7   1  15       21.92       19.12      5.60 o 
   8   1  15       18.06       22.51      5.56 o 
   9   1  15       60.52       75.13      6.98 o 
  10   1  15        8.61       10.95      5.00 o 
  11   1  15       14.28       28.54      5.78 o 
  12   1  15        1.60       -0.47      4.70 o 
  13   1  15       17.22       31.59      7.06 o 
  14   1  15        0.16        3.88      5.76 o 
  15   1  15        7.80        9.05      6.71 o 
   1   2  15      102.33       68.58      6.66 o 
   2   2  15       11.15       12.28      4.54 o 
   3   2  15      251.22      233.00      9.94 o 
   4   2  15       26.99       34.68      5.68 o 
   5   2  15        6.58        3.53      4.29 o 
   6   2  15       46.15       44.85      5.93 o 
   7   2  15       19.23       16.67      4.91 o 
   8   2  15        6.56       10.75      4.71 o 
   9   2  15      142.47      140.13     10.32 o 
  10   2  15      136.50      144.00     13.81 o 
  11   2  15       41.57       34.79      9.54 o 
  12   2  15       82.19       95.37      9.70 o 
  13   2  15       54.61       54.34      8.13 o 
  14   2  15       12.21       14.75      6.68 o 
   0   3  15      152.49      163.82     11.67 o 
   1   3  15      177.12      158.00     14.21 o 
   2   3  15       93.93       81.67      5.56 o 
   3   3  15       53.49       52.28      4.81 o 
   4   3  15       34.57       28.63      4.33 o 
   5   3  15       47.90       53.67      5.42 o 
   6   3  15       27.72       32.72      4.78 o 
   7   3  15       11.29       11.21      4.71 o 
   8   3  15       41.58       47.75      6.27 o 
   9   3  15        9.64       -2.40      4.57 o 
  10   3  15       21.67       25.34      5.79 o 
  11   3  15       48.24       67.37      7.31 o 
  12   3  15        3.06        1.80      6.55 o 
  13   3  15        1.56       -1.91      4.96 o 
   1   4  15      100.87      101.99      6.75 o 
   2   4  15       26.58       29.76      4.93 o 
   3   4  15       85.00       96.56      6.73 o 
   4   4  15        0.81       -3.03      3.99 o 
   5   4  15       25.99       35.43      5.16 o 
   6   4  15        7.99        4.68      3.95 o 
   7   4  15       30.07       31.70      5.18 o 
   8   4  15       63.08       53.27      6.76 o 
   9   4  15       24.46       31.92      6.27 o 
  10   4  15       59.92       64.08      7.31 o 
   0   5  15      144.89      165.46     14.43 o 
   1   5  15       49.74       54.03      6.69 o 
   2   5  15        1.17        0.92      4.51 o 
   3   5  15        3.32        3.41      4.67 o 
   4   5  15       24.71       21.55      5.27 o 
   5   5  15       86.32       92.11      7.09 o 
   0   0  16      216.17      154.21     17.66 o 
   2   0  16      161.66      177.94     13.22 o 
   4   0  16      140.29      135.49     16.77 o 
   6   0  16        3.47        4.54      5.73 o 
   8   0  16      154.15      191.45     13.99 o 
  10   0  16        7.74       18.40      9.35 o 
  12   0  16       46.89       66.23     10.68 o 
   1   1  16       68.13       81.90      7.25 o 
   2   1  16       12.01       26.95      5.48 o 
   3   1  16       25.18       24.48      5.20 o 
   4   1  16        6.71        6.72      4.32 o 
   5   1  16        2.26       -0.63      4.30 o 
   6   1  16        0.54       -2.87      4.17 o 
   7   1  16       14.24       35.40      6.03 o 
   8   1  16      114.29      130.87      8.71 o 
   9   1  16       59.89       88.29      7.79 o 
  10   1  16       29.63       35.62      6.06 o 
  11   1  16       48.68       50.17      6.80 o 
  12   1  16        6.11        6.75      6.22 o 
  13   1  16        1.92       -0.20      6.14 o 
   0   2  16       69.88       73.88     10.68 o 
   1   2  16      108.34      110.71      7.93 o 
   2   2  16        3.43        1.83      4.23 o 
   3   2  16       35.61       33.26      6.19 o 
   4   2  16        1.62        2.07      4.40 o 
   5   2  16        2.48        3.46      4.45 o 
   6   2  16       61.60       61.31      8.84 o 
   7   2  16       24.35       28.87      5.92 o 
   8   2  16      147.55      149.45     10.85 o 
   9   2  16       13.64       12.38      6.85 o 
  10   2  16        8.12        5.80      8.56 o 
  11   2  16       12.02        5.37      7.71 o 
  12   2  16        8.46       12.25      6.56 o 
   1   3  16       43.60       51.51      6.77 o 
   2   3  16       55.28       58.19      6.42 o 
   3   3  16        0.33       -3.07      3.63 o 
   4   3  16       54.93       50.15      6.36 o 
   5   3  16      165.73      185.53     10.32 o 
   6   3  16       65.65       73.91      7.17 o 
   7   3  16       49.45       74.08      7.19 o 
   8   3  16       86.31       87.51      9.53 o 
   9   3  16       23.82       24.25      6.81 o 
  10   3  16       87.41      108.11     10.23 o 
   0   4  16       89.25      103.18     11.30 o 
   1   4  16        1.30       -3.24      4.47 o 
   2   4  16      113.33      113.39      7.32 o 
   3   4  16        3.23       -0.92      4.09 o 
   4   4  16        1.47        1.08      3.94 o 
   5   4  16       24.27       28.48      5.21 o 
   6   4  16       71.04       76.17      7.50 o 
   7   4  16       18.19       24.86     12.80 o 
   2   0  17        2.02        7.91      6.89 o 
   4   0  17        0.44        5.35      6.40 o 
   6   0  17        0.03        1.26     11.02 o 
   8   0  17       11.56       -0.22      6.44 o 
  10   0  17        9.32        0.08      7.17 o 
   0   1  17      155.85      125.11     12.45 o 
   1   1  17       35.72       46.10      6.46 o 
   2   1  17        0.29       -0.45      4.33 o 
   3   1  17       15.73       27.04      5.47 o 
   4   1  17        6.21       13.29      5.08 o 
   5   1  17        3.58        9.56      5.86 o 
   6   1  17        0.99        2.66      4.52 o 
   7   1  17       27.87       34.10      6.28 o 
   8   1  17       33.89       60.03      7.03 o 
   9   1  17       44.17       59.81      7.44 o 
  10   1  17        1.18        5.30      6.40 o 
   1   2  17       73.08       82.49      7.68 o 
   2   2  17        3.46        2.46      5.36 o 
   3   2  17        6.87       10.16      5.07 o 
   4   2  17       17.76       23.57      5.67 o 
   5   2  17        1.31       11.66      5.07 o 
   6   2  17       29.37       32.73      6.15 o 
   7   2  17       44.28       56.74      8.57 o 
   8   2  17        4.60        8.72      5.91 o 
   9   2  17       11.73       20.52     10.26 o 
   0   3  17       14.40       12.12      6.94 o 
   1   3  17        5.76       15.39      5.37 o 
   2   3  17       45.89       59.62      7.07 o 
   3   3  17        9.54       18.73      6.25 o 
   4   3  17       50.14       75.54      9.05 o 
   5   3  17       18.50       27.30     10.74 o 
   6   3  17        4.53        5.55      8.48 o 
   0   0  18       32.88       63.44     15.57 o 
   2   0  18      244.85      235.78     16.11 o 
   4   0  18        8.26        6.30      7.20 o 
   6   0  18      160.60      200.50     17.02 o 
   1   1  18        0.40        4.50      5.11 o 
   2   1  18        5.93       11.79      5.49 o 
   3   1  18       17.94       26.56      6.51 o 
   4   1  18       12.91       19.32      5.71 o 
   5   1  18        5.07        0.88      5.05 o 
   6   1  18       81.55       99.84      8.85 o 
   0   2  18       27.56       38.54     15.60 o 
   1   2  18       48.66       59.77      7.26 o 
   2   2  18       15.01       21.81      7.13 o 
   3   2  18       24.67       31.23      7.20 o 
   4   2  18        2.53        4.17      5.34 o 
                                                 
